# Supplementary material for: NEFM DNA methylation correlates with immune infiltration and survival in breast cancer
Source: Clin Epigenetics. 2021 May 17;13:112. doi: 10.1186/s13148-021-01096-4 (PMC8130356; doi:10.1186/s13148-021-01096-4)
Supplement: Supplementary file 1 — Additional file 1. The differentially expressed genes between NEFM high-expression group and NEFM low-expression group. [file 13148_2021_1096_MOESM1_ESM.csv]

	baseMean	log2FoldChange	lfcSE	stat	pvalue	padj
NEFL	58.23652506	2.647083861	0.142835415	18.53240577	1.13E-76	1.11E-72
TENM2	361.9266843	1.797495797	0.119543361	15.03634979	4.24E-51	2.77E-47
SORCS2	732.2005088	1.30017589	0.09110339	14.27143261	3.30E-46	9.35E-43
SCN2B	59.78160923	1.791203719	0.125518823	14.2703993	3.35E-46	9.35E-43
FST	1205.312761	1.462041084	0.102673119	14.239765	5.19E-46	1.27E-42
CRISPLD2	5307.72634	1.032649451	0.072952308	14.1551307	1.74E-45	3.77E-42
CACNA1G	89.14976663	1.60771504	0.113655565	14.14550217	1.99E-45	3.89E-42
COL16A1	6813.360994	1.07322093	0.075981226	14.12481729	2.67E-45	4.75E-42
TCEAL7	102.8506294	1.065480277	0.076050894	14.01009538	1.35E-44	2.20E-41
KERA	68.22147688	1.688542329	0.123083514	13.7186718	7.85E-43	1.02E-39
GLIS1	64.04964421	1.292995727	0.095050133	13.60330269	3.83E-42	4.16E-39
COL6A1	48879.93948	1.038397342	0.076794507	13.52176579	1.16E-41	1.20E-38
ASPN	7157.566343	1.464157036	0.109342476	13.39056043	6.87E-41	6.72E-38
LRRC17	970.6798158	1.312874473	0.099119486	13.24537211	4.80E-40	4.08E-37
FLRT2	882.9638036	1.156298043	0.087502525	13.21445351	7.24E-40	5.90E-37
GAP43	31.46269315	1.335337866	0.101173422	13.19850451	8.95E-40	6.73E-37
HTR7	48.61271856	1.163430413	0.089098625	13.05778186	5.74E-39	4.01E-36
CPXM1	2199.403868	1.232225902	0.094490029	13.04080358	7.17E-39	4.84E-36
COL14A1	6537.612775	1.323842352	0.102211955	12.95193266	2.29E-38	1.40E-35
COL8A2	4176.716875	1.089962312	0.084226319	12.94087556	2.65E-38	1.57E-35
PTN	1517.265059	1.576482868	0.12285431	12.83213321	1.08E-37	6.05E-35
PTH1R	114.322833	1.125190052	0.088530039	12.70969787	5.22E-37	2.69E-34
WISP1	1257.974973	1.060240027	0.083931522	12.6322031	1.40E-36	6.69E-34
CILP2	1036.259659	1.174601958	0.093684025	12.53791085	4.63E-36	2.01E-33
GXYLT2	1230.362368	1.087145524	0.086759362	12.53058452	5.08E-36	2.16E-33
SCN4B	509.7691546	1.062078628	0.085265611	12.45611936	1.30E-35	5.21E-33
MAGEL2	66.88650066	1.083087546	0.087261151	12.41202445	2.25E-35	8.63E-33
MYL3	23.09857801	1.198946372	0.097280793	12.32459497	6.68E-35	2.37E-32
C8orf88	38.70650067	1.006824711	0.081862041	12.2990423	9.17E-35	3.15E-32
ARSI	309.4470765	1.086839147	0.088594201	12.26761046	1.35E-34	4.56E-32
TMEM130	158.6387999	1.169774713	0.096356977	12.14001044	6.48E-34	2.08E-31
COL3A1	276199.4557	1.049552915	0.086619347	12.11684168	8.60E-34	2.71E-31
SLC24A2	357.4404806	1.372494306	0.113754241	12.06543419	1.61E-33	4.99E-31
DCN	36261.38412	1.013540991	0.084393391	12.00971995	3.16E-33	9.51E-31
CNTN1	845.6952312	1.314934028	0.109833017	11.97211974	4.97E-33	1.43E-30
ADAM12	6494.359374	1.00114213	0.08375196	11.95365611	6.21E-33	1.74E-30
CCDC80	12948.58752	1.001946462	0.08401145	11.92630834	8.63E-33	2.38E-30
MMP10	327.8197228	1.797378476	0.151203266	11.88716704	1.38E-32	3.74E-30
COL1A2	305422.6417	1.016715427	0.086296623	11.78163635	4.85E-32	1.22E-29
SPOCK3	12.14095808	1.964104841	0.167687403	11.71289437	1.09E-31	2.61E-29
ST6GAL2	733.2903287	1.089368275	0.093249517	11.68229398	1.57E-31	3.61E-29
GALNT15	646.1991865	1.107924577	0.095121149	11.6475104	2.36E-31	5.19E-29
CCKAR	5.13600338	1.869849542	0.160656197	11.63882615	2.62E-31	5.62E-29
TSPAN11	336.8093699	1.003620945	0.086226129	11.63940622	2.60E-31	5.62E-29
OMD	764.2371838	1.284662129	0.110573381	11.61818618	3.33E-31	6.93E-29
CSDC2	147.9371495	1.241139812	0.106820563	11.61892216	3.30E-31	6.93E-29
COL1A1	424299.6104	1.009976628	0.087123064	11.59252876	4.50E-31	9.07E-29
LRFN5	59.44962801	1.263825122	0.11037596	11.45018468	2.35E-30	4.37E-28
COL17A1	2398.237478	1.681663539	0.147149556	11.42826106	3.02E-30	5.57E-28
SYNDIG1	468.7043688	1.174262096	0.103201428	11.37835129	5.36E-30	9.80E-28
MFAP4	3254.110378	1.17798097	0.10365466	11.36447675	6.28E-30	1.14E-27
NKAIN4	20.28280682	1.471355262	0.129633029	11.3501572	7.40E-30	1.33E-27
HMCN1	2545.730785	1.055773246	0.093135193	11.33592161	8.71E-30	1.55E-27
TSHZ2	1023.187155	1.027426463	0.091604758	11.21586353	3.41E-29	5.65E-27
PAMR1	375.5078781	1.024267151	0.091336229	11.21424826	3.47E-29	5.67E-27
LAMP5	936.4449198	1.071195763	0.095521964	11.21413047	3.48E-29	5.67E-27
TNN	670.0470758	1.304053875	0.116336131	11.2093626	3.67E-29	5.88E-27
ADAMTS16	640.9512627	1.370918433	0.122716341	11.17144153	5.63E-29	8.88E-27
ADAM33	290.0985064	1.191899422	0.1068152	11.15851879	6.51E-29	1.02E-26
GPR1	119.2005233	1.201730008	0.10775733	11.15218808	6.99E-29	1.07E-26
UCN2	16.0905314	1.217076874	0.109225178	11.1428234	7.76E-29	1.16E-26
C2orf40	233.0809179	1.731758102	0.156711361	11.05062258	2.18E-28	3.13E-26
TP63	899.3401023	1.417529615	0.128556966	11.02647063	2.85E-28	4.04E-26
NGFR	891.7037901	1.275188038	0.115872907	11.00505777	3.61E-28	5.01E-26
CNN1	1302.524709	1.115930672	0.101711085	10.97157372	5.24E-28	7.06E-26
C1QTNF3	1183.66249	1.049087681	0.096522739	10.86881381	1.62E-27	2.09E-25
GRP	291.4259818	1.38130623	0.127218373	10.85775741	1.83E-27	2.33E-25
SFRP2	29667.45702	1.004255747	0.092859477	10.81478999	2.93E-27	3.60E-25
FAM189A1	103.0339269	1.52927147	0.141796342	10.78498531	4.05E-27	4.88E-25
C1QTNF7	152.8115607	1.272563411	0.118008381	10.78366975	4.11E-27	4.90E-25
TAC1	33.26650435	1.832449168	0.170598122	10.74132086	6.51E-27	7.32E-25
MYL7	45.15810219	2.170907742	0.202497714	10.72065308	8.14E-27	9.10E-25
COL7A1	1405.040905	1.063578032	0.101238481	10.50566956	8.13E-26	8.16E-24
CALN1	25.49338001	1.526743819	0.145489649	10.49383118	9.22E-26	9.16E-24
CDH22	24.37381536	1.609919926	0.153782604	10.46880392	1.20E-25	1.15E-23
MMP16	994.9396238	1.06929968	0.102219861	10.46078194	1.31E-25	1.25E-23
CACNA1E	36.04954677	1.155019427	0.111442471	10.36426611	3.61E-25	3.39E-23
MAB21L1	76.53519696	1.033006345	0.100565863	10.27193834	9.43E-25	8.50E-23
CLDN11	495.628126	1.048528647	0.102315092	10.248035	1.21E-24	1.07E-22
GABRB2	93.58246226	1.172513349	0.114932002	10.2018004	1.95E-24	1.68E-22
SFRP4	6862.536655	1.063317906	0.104251963	10.19950005	1.99E-24	1.71E-22
FAT3	128.0674098	1.176679845	0.115718595	10.16845947	2.74E-24	2.30E-22
MATN3	1654.5027	1.005287026	0.100042656	10.04858392	9.32E-24	7.23E-22
TCEAL5	23.57118859	1.484584239	0.148852774	9.973507344	1.99E-23	1.48E-21
ALDH1A2	156.3190237	1.024358041	0.102751197	9.969305228	2.08E-23	1.53E-21
CORIN	408.8066559	1.027026648	0.103068177	9.964536822	2.18E-23	1.58E-21
NPTX2	210.3806119	1.216613785	0.122216083	9.954612797	2.41E-23	1.72E-21
TMEM59L	90.10399444	1.000134681	0.100729595	9.928906043	3.12E-23	2.19E-21
MAMDC2	346.3438972	1.010690971	0.102031973	9.905629963	3.93E-23	2.72E-21
HGNC:18790	159.8154495	1.272163716	0.12887329	9.871430435	5.54E-23	3.76E-21
CLDN19	44.26067465	1.680860653	0.171039124	9.827346023	8.59E-23	5.60E-21
TMEM215	29.06621829	1.646639347	0.168462586	9.774510688	1.45E-22	9.14E-21
LRRC15	8726.026531	1.019245849	0.104405591	9.762368501	1.63E-22	1.01E-20
DBX2	14.72862016	1.193084752	0.122322886	9.753569375	1.78E-22	1.10E-20
HMGA2	39.62308991	1.211733884	0.126466926	9.581429065	9.57E-22	5.36E-20
PAK5	28.23065937	1.544840678	0.16190077	9.541898293	1.40E-21	7.71E-20
CILP	9705.40762	1.089629268	0.114727028	9.497581267	2.15E-21	1.14E-19
SLC22A11	9.442979396	1.22560311	0.129801275	9.442150043	3.65E-21	1.90E-19
TRABD2B	332.9400948	1.006909906	0.107825893	9.338294177	9.79E-21	4.90E-19
TMEM132D	2.115699685	1.668297376	0.179507879	9.293727832	1.49E-20	7.23E-19
KCNK17	76.31934347	1.253618471	0.135534691	9.249428807	2.26E-20	1.07E-18
C11orf87	3.008785327	1.363487949	0.149685562	9.109014486	8.31E-20	3.64E-18
OR2L13	5.470377899	1.540603703	0.171044079	9.007056597	2.12E-19	8.83E-18
OXTR	824.5461593	1.089578233	0.122199192	8.916411125	4.82E-19	1.93E-17
FGF16	20.59233827	1.223469674	0.139183005	8.790366886	1.49E-18	5.64E-17
TSLP	28.36856792	1.09414364	0.124549762	8.784791102	1.57E-18	5.90E-17
B3GALT1	23.59121005	1.130284903	0.130796593	8.641547001	5.55E-18	1.96E-16
KHDRBS2	6.896643934	1.295000814	0.151286604	8.559917286	1.13E-17	3.81E-16
ADGRD2	23.40876402	1.77824304	0.208868131	8.513711668	1.68E-17	5.56E-16
KCNS2	18.19310127	1.012541687	0.119118465	8.500291574	1.89E-17	6.18E-16
KLK4	204.678949	1.079172844	0.128131807	8.422364986	3.69E-17	1.16E-15
PNMA8C	3.921677065	1.453773493	0.172744879	8.415725552	3.90E-17	1.22E-15
R3HDML	3.315576689	1.699684566	0.202327434	8.400662893	4.44E-17	1.38E-15
TP53AIP1	46.90259619	1.007637273	0.11997939	8.398419675	4.53E-17	1.40E-15
UTS2R	5.501655191	1.150071693	0.137810138	8.345334437	7.10E-17	2.14E-15
ST8SIA2	106.8318818	1.114180799	0.133617353	8.33859355	7.52E-17	2.26E-15
EFCAB1	53.74895583	1.150529915	0.138235734	8.322955888	8.58E-17	2.54E-15
IGFL2	112.1890473	1.081550853	0.131870711	8.201600208	2.37E-16	6.55E-15
NTF4	43.38293681	1.107493637	0.135631699	8.165448375	3.20E-16	8.62E-15
IGFL3	34.3586237	1.458541323	0.178843594	8.155401528	3.48E-16	9.26E-15
IFNE	4.579487024	1.282745489	0.161225211	7.95623391	1.77E-15	4.26E-14
CALML3	703.1135086	1.479822954	0.186755003	7.923873137	2.30E-15	5.40E-14
KCNA1	36.92330203	1.146064022	0.145135326	7.89652013	2.87E-15	6.62E-14
OGN	1500.891649	1.111427498	0.141309613	7.865193833	3.69E-15	8.33E-14
LGALS14	3.738145134	1.708588049	0.21931932	7.790412858	6.68E-15	1.45E-13
METTL11B	12.83972444	1.041837628	0.135406617	7.694141156	1.42E-14	2.93E-13
SLC16A12	44.96799718	1.094581158	0.143102135	7.648950553	2.03E-14	4.05E-13
OVCH2	18.42451812	1.196079606	0.161571466	7.402789815	1.33E-13	2.33E-12
ISL1	8.911981637	1.266091782	0.171374129	7.387881646	1.49E-13	2.58E-12
FAT2	752.8838444	1.016334985	0.142489182	7.132716794	9.84E-13	1.48E-11
GRIA4	82.9344034	1.197491023	0.170004237	7.043889294	1.87E-12	2.68E-11
IL17B	52.16613398	1.000432563	0.143256379	6.983511433	2.88E-12	4.00E-11
MRGPRX4	0.726121174	1.610374565	0.230846583	6.975951479	3.04E-12	4.21E-11
RNASE7	22.97230657	1.0738312	0.155031222	6.926548012	4.31E-12	5.81E-11
GFAP	67.93338713	1.00202361	0.146123421	6.857378533	7.01E-12	9.18E-11
MRGPRX3	20.85400107	1.252342469	0.182795566	6.851054962	7.33E-12	9.55E-11
SLC7A3	32.70660887	1.198027696	0.175621244	6.821655912	9.00E-12	1.15E-10
KRT71	2.493560792	1.104373345	0.163114796	6.7705283	1.28E-11	1.60E-10
ALDH3A1	45.04025367	1.007506518	0.148983837	6.762522286	1.36E-11	1.68E-10
EDN3	123.2729851	1.469048407	0.219939222	6.679338019	2.40E-11	2.85E-10
KCNE1B	5.277055634	1.060092877	0.164673213	6.437555062	1.21E-10	1.29E-09
SLITRK3	8.053574225	1.241652931	0.193655053	6.411673305	1.44E-10	1.51E-09
ARHGAP40	801.2455743	1.222954878	0.191403184	6.389417635	1.67E-10	1.73E-09
KRT17	10922.53396	1.070012653	0.168312359	6.357302924	2.05E-10	2.08E-09
LGALS7	10.42393508	1.339883046	0.212862469	6.29459506	3.08E-10	3.01E-09
KRT75	80.40502627	1.379513967	0.220236613	6.263781241	3.76E-10	3.62E-09
RFPL1	1.08326271	1.097130411	0.178398056	6.149901154	7.75E-10	7.14E-09
MUC7	42.09689839	1.794560312	0.296020955	6.062274577	1.34E-09	1.19E-08
WIF1	184.8114868	1.297523977	0.226186985	5.736510328	9.66E-09	7.30E-08
FGF3	0.792455336	1.264721744	0.223235933	5.665403982	1.47E-08	1.07E-07
ANGPTL7	32.82480499	1.012901063	0.197252853	5.135038838	2.82E-07	1.63E-06
KCNH5	4.153319695	1.36601476	0.270094868	5.057536896	4.25E-07	2.37E-06
RNF186	10.06605579	1.016401352	0.20766348	4.894463628	9.86E-07	5.14E-06
OPRPN	108.1627517	1.421781009	0.291556013	4.876527825	1.08E-06	5.58E-06
GHRH	25.98732502	1.212025078	0.251169697	4.825522705	1.40E-06	7.06E-06
NPY2R	37.15929107	1.374771442	0.29040289	4.734014334	2.20E-06	1.07E-05
GLRA3	469.4120437	1.118137262	0.243529738	4.59137874	4.40E-06	2.00E-05
LCE3A	1.160547442	1.272444046	0.293032972	4.342323787	1.41E-05	5.76E-05
OR2L3	0.415591229	1.173774942	0.27236666	4.309539722	1.64E-05	6.60E-05
AGTR2	2.125018318	1.23583366	0.304228257	4.062192224	4.86E-05	0.000177613
NCAN	57.2876618	1.001389636	0.24672085	4.05879615	4.93E-05	0.000180182
HTR1A	0.496752035	1.106650383	0.281690028	3.928610439	8.54E-05	0.000297218
AC005885.1	1.07148518	1.057517749	0.300170068	3.523061958	0.000426592	0.001271843
SLC18A3	0.888610128	1.023087888	0.446751909	2.290058232	0.022017941	0.042731714
CHGA	540.5413292	-5.999222891	0.260477993	-23.03159216	2.25E-117	4.40E-113
CPLX2	157.8178013	-4.83651101	0.32582542	-14.84387255	7.62E-50	2.98E-46
FABP7	836.1374565	-3.388059272	0.247465156	-13.69105587	1.15E-42	1.40E-39
XKR7	38.21784144	-2.957193633	0.216780889	-13.64139452	2.27E-42	2.61E-39
RUNDC3A	169.3313805	-1.983024698	0.152678247	-12.98825957	1.43E-38	9.00E-36
CYP2A6	956.5256341	-3.04049183	0.2359119	-12.88825123	5.24E-38	3.02E-35
HGNC:24955	94.5399661	-2.442715741	0.193545024	-12.62091727	1.62E-36	7.54E-34
SLIT1	175.0801148	-2.000327451	0.15900651	-12.5801607	2.71E-36	1.23E-33
CHGB	1009.588876	-3.229037039	0.259744674	-12.43158134	1.76E-35	6.89E-33
UNC13A	187.0718201	-1.841838567	0.148513188	-12.4018519	2.55E-35	9.42E-33
FDCSP	3446.44033	-2.943297569	0.245223321	-12.00251902	3.45E-33	1.02E-30
LALBA	132.0524522	-6.440385345	0.538612693	-11.95735901	5.94E-33	1.68E-30
PRR27	27.55296084	-5.53917954	0.470450201	-11.77421018	5.30E-32	1.31E-29
CLDN6	40.92499091	-2.201479716	0.187381538	-11.7486479	7.18E-32	1.73E-29
TBX10	26.37606083	-3.107453736	0.265651013	-11.69750379	1.31E-31	3.06E-29
ACE2	98.94147428	-2.064900933	0.177913541	-11.60620445	3.83E-31	7.89E-29
ORM2	140.0364465	-2.326030394	0.202758059	-11.47195037	1.82E-30	3.43E-28
HCN2	109.8608727	-1.379428188	0.1219362	-11.3127044	1.14E-29	1.98E-27
FCRLB	336.8779923	-1.635944539	0.14701028	-11.12809621	9.16E-29	1.35E-26
CSN3	157.1019076	-4.81059136	0.438412795	-10.97274399	5.17E-28	7.02E-26
LBP	728.6118948	-2.136140636	0.194755956	-10.96829428	5.43E-28	7.27E-26
VTN	65.7123907	-1.42651122	0.131958498	-10.81030207	3.08E-27	3.76E-25
MSLN	1090.736372	-2.227994469	0.206843832	-10.77138462	4.70E-27	5.50E-25
SYP	460.3967753	-1.425552989	0.132527312	-10.75667325	5.51E-27	6.31E-25
SEZ6	62.24219187	-2.187803976	0.20366617	-10.74210792	6.46E-27	7.30E-25
ATP1A3	256.1975307	-1.506933175	0.140595589	-10.71821092	8.36E-27	9.29E-25
SNAP25	158.833214	-1.616519531	0.15211079	-10.62725088	2.23E-26	2.37E-24
GRIN2C	150.4279197	-1.346507506	0.127929296	-10.52540385	6.60E-26	6.72E-24
TMEM145	274.0842519	-1.466762853	0.140060672	-10.47233912	1.16E-25	1.12E-23
CARTPT	1080.162409	-4.786821453	0.458431492	-10.44173783	1.60E-25	1.52E-23
ART3	241.9364882	-2.247636267	0.217827921	-10.31840299	5.82E-25	5.34E-23
KLHDC7B	1176.522323	-1.575312105	0.152868255	-10.30503101	6.69E-25	6.11E-23
ORM1	237.9297622	-2.337871756	0.227803476	-10.26266938	1.04E-24	9.27E-23
ANK1	205.8655527	-1.391226502	0.135847292	-10.24110585	1.30E-24	1.14E-22
CDK5R2	20.35187744	-2.457521973	0.241858098	-10.1610076	2.96E-24	2.46E-22
HIST1H4C	10.84148064	-1.492288779	0.147477754	-10.11873815	4.56E-24	3.77E-22
TEX19	12.99822795	-1.63510691	0.161663801	-10.11424266	4.78E-24	3.93E-22
IDO1	1016.376516	-1.459416347	0.145508622	-10.02975853	1.13E-23	8.55E-22
GRIA1	96.40957636	-2.135982389	0.21367773	-9.996279854	1.58E-23	1.19E-21
SLC7A5	8047.245757	-1.083786384	0.10867758	-9.972492804	2.01E-23	1.49E-21
CGA	599.1172678	-2.725078686	0.275277215	-9.899397905	4.19E-23	2.88E-21
TRH	419.811814	-2.256194499	0.228871545	-9.85790741	6.34E-23	4.23E-21
RTBDN	75.61298686	-1.841398048	0.186957315	-9.8492966	6.90E-23	4.59E-21
CHRNA9	76.27151532	-2.044890824	0.208368264	-9.813830516	9.82E-23	6.36E-21
DDC	38.23543176	-1.899266543	0.193881318	-9.796026589	1.17E-22	7.52E-21
LIN28A	37.47928339	-2.668390659	0.274202399	-9.731463596	2.21E-22	1.34E-20
CCL20	79.267412	-1.359354259	0.140268558	-9.691083174	3.29E-22	1.95E-20
APOA2	5.668019115	-2.698215625	0.280217443	-9.629006677	6.03E-22	3.47E-20
PXDNL	306.7105592	-1.320567401	0.138038307	-9.566673414	1.10E-21	6.12E-20
LRTM2	102.8265659	-1.904158495	0.199691467	-9.53550258	1.49E-21	8.13E-20
CSN2	95.74259172	-6.071963634	0.637057545	-9.531263986	1.55E-21	8.41E-20
UNC80	30.75564939	-1.704384096	0.179722567	-9.483417249	2.46E-21	1.30E-19
TMEM151A	29.56950014	-1.659864999	0.176538013	-9.402309298	5.34E-21	2.74E-19
CELF3	31.79992336	-1.667928172	0.177444344	-9.399725763	5.47E-21	2.80E-19
MATN4	27.09333989	-1.520241231	0.161867503	-9.391886573	5.89E-21	3.01E-19
ROPN1B	303.6751301	-1.783164486	0.191010203	-9.33544105	1.01E-20	5.01E-19
ACTL6B	6.088681503	-2.216498654	0.237657462	-9.326442517	1.09E-20	5.42E-19
KLHL34	19.19278013	-1.895870523	0.203453532	-9.318444885	1.18E-20	5.82E-19
SCG3	29.75265636	-1.667785944	0.179051598	-9.314554948	1.22E-20	6.00E-19
NMNAT2	282.8548671	-1.226063518	0.133405111	-9.190528809	3.91E-20	1.80E-18
SLC30A8	2191.042251	-2.208299778	0.240596937	-9.178420149	4.37E-20	2.01E-18
SCRT1	10.79572107	-1.318596117	0.144250618	-9.141008428	6.19E-20	2.78E-18
HORMAD1	228.7344526	-2.127379832	0.234862918	-9.057963891	1.33E-19	5.69E-18
SYT4	21.75901684	-3.569796319	0.398710449	-8.953355307	3.45E-19	1.40E-17
CHRNB2	203.7134418	-1.426256525	0.159539714	-8.939821259	3.90E-19	1.57E-17
PEX5L	186.6790507	-1.408104512	0.157954953	-8.914595469	4.90E-19	1.95E-17
SLC8A2	93.64439866	-1.419127661	0.15947257	-8.898882501	5.64E-19	2.24E-17
SOX8	254.4378486	-1.443786491	0.162824636	-8.867125572	7.51E-19	2.95E-17
RASGEF1C	40.67969721	-1.54412959	0.174409258	-8.853484063	8.48E-19	3.31E-17
FZD9	89.38788643	-1.496032058	0.169298922	-8.83663076	9.86E-19	3.81E-17
KIRREL3	50.28643033	-1.113509895	0.126351226	-8.812814315	1.22E-18	4.64E-17
GNG4	673.2456048	-1.491330315	0.169389124	-8.804168072	1.32E-18	5.01E-17
OLAH	17.19150031	-1.650051227	0.18790381	-8.781361207	1.62E-18	6.08E-17
CPA6	181.5502048	-1.721596565	0.196563371	-8.758481055	1.98E-18	7.40E-17
C8orf46	229.1833029	-1.224076998	0.14003685	-8.741106367	2.31E-18	8.57E-17
ZPLD1	109.6413526	-1.459171802	0.167485793	-8.712212393	2.98E-18	1.09E-16
PCSK1	619.2626573	-1.724218653	0.198182743	-8.700145277	3.31E-18	1.20E-16
KCNK3	375.8946273	-1.409635071	0.162130852	-8.694428336	3.49E-18	1.26E-16
CES3	335.8599491	-1.214404412	0.140215253	-8.661000751	4.68E-18	1.67E-16
CA6	35.77418326	-2.277353251	0.263491643	-8.642980964	5.48E-18	1.94E-16
CRYBA2	8.193922876	-1.685856568	0.195409859	-8.627285122	6.28E-18	2.19E-16
CRISP3	1154.630268	-1.933225429	0.224507123	-8.610975906	7.24E-18	2.50E-16
SLC38A3	340.0436159	-1.21047811	0.140806768	-8.596732471	8.20E-18	2.80E-16
ASCL1	280.1399284	-2.380014861	0.27749102	-8.576907667	9.75E-18	3.30E-16
DLK1	188.8834022	-2.56071552	0.300391949	-8.524581059	1.53E-17	5.10E-16
TRIM67	27.48478526	-1.124477442	0.13281128	-8.466731481	2.52E-17	8.11E-16
BRINP2	377.9556308	-1.619830336	0.19148138	-8.459466579	2.69E-17	8.60E-16
MYT1	240.8225705	-1.440294612	0.170762612	-8.43448453	3.33E-17	1.05E-15
SPDYC	170.611671	-2.09380031	0.249384005	-8.395888543	4.62E-17	1.43E-15
RHCG	123.6438582	-1.611069787	0.192397908	-8.373634644	5.59E-17	1.72E-15
GDPD2	45.243527	-1.240403821	0.148222428	-8.3685299	5.83E-17	1.78E-15
SVOP	10.89338372	-2.098609247	0.252305283	-8.31773802	8.97E-17	2.64E-15
PRSS33	42.98119849	-2.526968263	0.3040026	-8.312324499	9.38E-17	2.75E-15
AQP5	928.5275146	-1.735374311	0.208993944	-8.303466953	1.01E-16	2.94E-15
SPIB	252.9093402	-1.313595477	0.158813407	-8.271313519	1.32E-16	3.79E-15
A2ML1	697.5382054	-1.635815962	0.197850855	-8.267924645	1.36E-16	3.90E-15
CRABP1	1843.362119	-1.773285973	0.21472478	-8.258413275	1.48E-16	4.20E-15
UCN3	2.031870874	-3.131733893	0.381261203	-8.214142615	2.14E-16	5.93E-15
LCT	47.98289427	-1.553826456	0.189650412	-8.193108795	2.55E-16	6.98E-15
WT1	322.420761	-1.47534916	0.180224644	-8.186167708	2.70E-16	7.37E-15
KIAA0319	103.0374262	-1.241568602	0.151729163	-8.182794764	2.77E-16	7.56E-15
S100A8	2365.098159	-1.540203144	0.188274048	-8.180644975	2.82E-16	7.68E-15
TSPAN8	237.4540347	-1.615124235	0.197464772	-8.179303162	2.85E-16	7.76E-15
KIR2DL4	15.37141592	-1.285205416	0.157193325	-8.175954157	2.94E-16	7.95E-15
HHIPL2	187.4225333	-1.259647878	0.154737317	-8.140556534	3.93E-16	1.04E-14
MGAT5B	195.2078161	-1.161378204	0.143197082	-8.110348261	5.05E-16	1.30E-14
FAM3D	118.2257244	-1.327349502	0.164386485	-8.074565863	6.77E-16	1.72E-14
PAX7	121.372198	-2.281836177	0.282949336	-8.064469098	7.36E-16	1.86E-14
SEZ6L	353.3866085	-1.484726624	0.18421123	-8.059913743	7.63E-16	1.93E-14
MAPK4	173.4561086	-1.578052355	0.195914144	-8.054815869	7.96E-16	2.00E-14
RDH16	204.8932853	-1.011436576	0.126182049	-8.015693097	1.10E-15	2.70E-14
GPR22	6.679722854	-1.452447211	0.181948057	-7.982757488	1.43E-15	3.49E-14
HAO2	14.94858121	-1.415104391	0.177654626	-7.965480096	1.65E-15	3.98E-14
FFAR2	202.977701	-1.02160284	0.128281317	-7.963769531	1.67E-15	4.03E-14
LHFPL4	16.17614434	-1.514805244	0.19034393	-7.958253487	1.74E-15	4.21E-14
TTYH1	675.6016267	-1.346802114	0.169449934	-7.948082845	1.89E-15	4.53E-14
PRSS2	54.64247175	-1.605636943	0.20227863	-7.937748746	2.06E-15	4.89E-14
HRH3	6.793756371	-1.661711848	0.210545717	-7.892403933	2.96E-15	6.81E-14
SCN1A	26.40257225	-1.966731426	0.249635942	-7.878398471	3.32E-15	7.56E-14
SLPI	4274.987075	-1.290364931	0.164159855	-7.860417077	3.83E-15	8.60E-14
SYN1	194.384117	-1.000890808	0.127386366	-7.857126599	3.93E-15	8.81E-14
ADAMDEC1	585.162928	-1.037055994	0.131992994	-7.856901818	3.94E-15	8.81E-14
PI3	224.2787273	-1.6932824	0.215558548	-7.855324769	3.99E-15	8.91E-14
FUT3	352.3653056	-1.295744498	0.165392749	-7.834348874	4.71E-15	1.04E-13
IL17C	5.207082013	-1.34183597	0.171327854	-7.83197794	4.80E-15	1.06E-13
SLITRK1	23.73262714	-1.998406491	0.25551941	-7.820957668	5.24E-15	1.15E-13
GSTA2	12.98266108	-1.625568103	0.208726081	-7.78804498	6.81E-15	1.48E-13
FAM83A	451.2463887	-1.343314605	0.17319159	-7.756234595	8.75E-15	1.87E-13
IFNL1	9.194444745	-1.367096714	0.17657709	-7.742208876	9.77E-15	2.07E-13
RARRES1	3662.369495	-1.154358651	0.149229596	-7.735453814	1.03E-14	2.18E-13
BPIFA2	3.9648836	-2.248113227	0.291773348	-7.704998568	1.31E-14	2.71E-13
AMER3	14.39196238	-2.266890367	0.294287387	-7.702981742	1.33E-14	2.75E-13
GNG13	57.80101577	-1.237492329	0.161049704	-7.683915594	1.54E-14	3.16E-13
NEURL1	911.1010898	-1.10231667	0.143655081	-7.673356634	1.68E-14	3.40E-13
GLYATL2	1569.017247	-1.379922477	0.180063185	-7.663545866	1.81E-14	3.64E-13
SLC28A1	33.30756606	-1.199058522	0.156544277	-7.659548745	1.87E-14	3.74E-13
FAM178B	162.1852049	-1.054036879	0.138210455	-7.626317979	2.42E-14	4.76E-13
LCN2	1408.533904	-1.361864	0.179240128	-7.597986087	3.01E-14	5.82E-13
SLC26A7	63.56820888	-1.003257375	0.132101608	-7.594588669	3.09E-14	5.97E-13
AC024940.1	232.6664718	-1.27732456	0.168727404	-7.570344406	3.72E-14	7.12E-13
IL17REL	63.10540007	-1.122251192	0.148382162	-7.563248671	3.93E-14	7.49E-13
ODAM	36.46574606	-1.734742883	0.229398184	-7.56214741	3.96E-14	7.54E-13
ZP2	12.46196774	-2.099382097	0.278320013	-7.543051166	4.59E-14	8.63E-13
APOA5	2.862559732	-1.592482993	0.211193021	-7.540414858	4.68E-14	8.78E-13
CHRNA4	11.51354248	-1.918568456	0.2544995	-7.538594209	4.75E-14	8.89E-13
BPI	103.2920336	-1.295445429	0.171977237	-7.532656377	4.97E-14	9.27E-13
C4orf51	5.960010163	-1.439014697	0.191122024	-7.529298127	5.10E-14	9.49E-13
SLC5A5	31.01190157	-1.127145069	0.150175864	-7.505500785	6.12E-14	1.12E-12
RET	4239.027296	-1.032840218	0.137997491	-7.484485481	7.18E-14	1.30E-12
TM4SF4	10.63357391	-1.19799535	0.160099177	-7.482832631	7.27E-14	1.32E-12
FAM177B	68.24225506	-1.028143008	0.13748927	-7.477987277	7.55E-14	1.36E-12
MAGEA10	6.841310253	-3.000184828	0.403542118	-7.434626259	1.05E-13	1.87E-12
EPHA6	27.37539499	-1.169905263	0.157557928	-7.425238955	1.13E-13	1.99E-12
SLC15A1	113.9083309	-1.502615281	0.202467447	-7.421515422	1.16E-13	2.05E-12
SLC26A9	41.61850325	-1.383013162	0.186606526	-7.411386879	1.25E-13	2.20E-12
EPHA7	126.4098716	-1.113483124	0.150263363	-7.410210344	1.26E-13	2.22E-12
PGPEP1L	7.655498545	-1.43566839	0.19378904	-7.408408605	1.28E-13	2.24E-12
ZFP42	14.15900882	-2.082960232	0.281349839	-7.403452719	1.33E-13	2.32E-12
GZMB	255.2407401	-1.014216932	0.137194937	-7.392524468	1.44E-13	2.50E-12
ATP2B2	86.60757956	-1.158628393	0.156904531	-7.384288955	1.53E-13	2.64E-12
CHD5	36.16743799	-1.003663285	0.13600458	-7.379628576	1.59E-13	2.72E-12
FGG	157.0901443	-2.263184355	0.307428737	-7.361655191	1.82E-13	3.09E-12
WFDC5	5.595707361	-2.041242486	0.277965748	-7.343503645	2.08E-13	3.51E-12
GJB7	12.90741386	-1.398325787	0.19101451	-7.320521276	2.47E-13	4.12E-12
SYT5	74.77146549	-1.269357272	0.173450536	-7.318266631	2.51E-13	4.18E-12
KCNC1	68.44019429	-1.239364075	0.169410342	-7.315752137	2.56E-13	4.26E-12
IGF2BP3	54.31965869	-1.270722324	0.173791817	-7.311750052	2.64E-13	4.37E-12
UGT2B7	32.10440906	-1.58477013	0.217395734	-7.289794043	3.10E-13	5.05E-12
HPDL	163.6748182	-1.030361591	0.141524238	-7.28046026	3.33E-13	5.40E-12
TMEM82	6.499236093	-1.55368418	0.213499	-7.277243363	3.41E-13	5.51E-12
KIR3DX1	4.124525813	-1.083638006	0.148918668	-7.276710308	3.42E-13	5.53E-12
UGT2B4	98.89255474	-1.949256077	0.267995807	-7.273457364	3.50E-13	5.66E-12
PHGR1	123.8911321	-1.642408009	0.22606362	-7.265246864	3.72E-13	5.97E-12
WFDC10B	4.932497625	-1.264279831	0.174296441	-7.25361818	4.06E-13	6.45E-12
PTPRN2	1711.947842	-1.071451111	0.14772643	-7.252941201	4.08E-13	6.48E-12
VGF	93.26830574	-1.161569391	0.160162473	-7.252444158	4.09E-13	6.49E-12
IL22RA2	44.29025914	-1.304898921	0.180570554	-7.226532173	4.95E-13	7.78E-12
DCX	157.4037247	-1.470387692	0.204714884	-7.182612537	6.84E-13	1.06E-11
LEMD1	74.97460506	-1.524306576	0.212282762	-7.180548079	6.94E-13	1.07E-11
SERPINA6	1433.229314	-1.977436039	0.275423434	-7.179621609	6.99E-13	1.08E-11
ACTL8	148.5509948	-1.622929858	0.226465765	-7.166336421	7.70E-13	1.18E-11
PADI3	95.994955	-1.36656911	0.191290424	-7.143949381	9.07E-13	1.37E-11
CHRM3	278.0670018	-1.102790013	0.155412051	-7.095910562	1.29E-12	1.90E-11
VNN3	29.29077061	-1.410373354	0.199061215	-7.085123824	1.39E-12	2.04E-11
TMEM213	139.1068644	-1.384971334	0.195560339	-7.082066558	1.42E-12	2.08E-11
LPO	28.85993377	-1.131098978	0.159948616	-7.071639664	1.53E-12	2.23E-11
HIST1H4A	2.568452836	-1.379536494	0.195087704	-7.071365675	1.53E-12	2.23E-11
DCD	608.590949	-2.49560547	0.353245773	-7.064785091	1.61E-12	2.33E-11
COL6A5	16.63399752	-1.217844696	0.172446987	-7.062139607	1.64E-12	2.37E-11
GABRQ	78.03866967	-1.404464721	0.198927399	-7.060187428	1.66E-12	2.40E-11
GSTA1	126.84698	-1.476678085	0.209377729	-7.052698944	1.75E-12	2.53E-11
SLC15A5	6.193809038	-1.411869808	0.200671366	-7.035731288	1.98E-12	2.83E-11
HUS1B	22.11916144	-1.138630359	0.161916715	-7.032197766	2.03E-12	2.90E-11
TCL1B	7.863518666	-2.045295162	0.290919159	-7.030458793	2.06E-12	2.93E-11
IL12RB2	164.8056222	-1.098950737	0.156476569	-7.02310091	2.17E-12	3.08E-11
SLC18A1	8.732266138	-1.1610925	0.166682124	-6.965908965	3.26E-12	4.49E-11
PRSS41	8.63570512	-2.589265136	0.371795076	-6.96422654	3.30E-12	4.53E-11
SLC12A1	123.4754288	-1.240676208	0.178389665	-6.954865946	3.53E-12	4.82E-11
CACNA1S	2.727667938	-1.345316932	0.193687348	-6.945817306	3.76E-12	5.13E-11
FAM135B	131.9548673	-1.194877578	0.172317121	-6.93417795	4.09E-12	5.53E-11
PAGE2B	4.805482099	-1.656583302	0.240569687	-6.886084948	5.73E-12	7.60E-11
GPR26	110.5597862	-1.585778953	0.230567506	-6.8777209	6.08E-12	8.05E-11
B4GALNT2	158.8578018	-1.213694757	0.177034741	-6.855686932	7.10E-12	9.27E-11
KRT20	11.84293237	-1.932554802	0.282691416	-6.836269837	8.13E-12	1.05E-10
WFDC13	5.467822592	-1.443691466	0.213129524	-6.773775117	1.25E-11	1.57E-10
FUT6	126.2002493	-1.391397214	0.205477064	-6.771545153	1.27E-11	1.59E-10
GPM6A	122.4425756	-1.182912892	0.174818878	-6.766505476	1.32E-11	1.64E-10
CEACAM16	5.264239665	-1.385213749	0.205761977	-6.732117206	1.67E-11	2.05E-10
PSCA	593.8722759	-1.132640929	0.168343058	-6.728171277	1.72E-11	2.10E-10
OLIG1	20.48883843	-1.460172698	0.217117251	-6.725272591	1.75E-11	2.14E-10
TUBB4A	93.02305064	-1.108044951	0.164989255	-6.715861304	1.87E-11	2.27E-10
BPIFB2	640.2802679	-1.388005224	0.20721845	-6.698270454	2.11E-11	2.53E-10
SLC6A14	652.527808	-1.315992721	0.19786957	-6.650809002	2.91E-11	3.43E-10
ONECUT2	247.78082	-1.192144299	0.179884128	-6.627290101	3.42E-11	4.00E-10
ACOD1	3.937302872	-1.330172056	0.200770251	-6.625344401	3.46E-11	4.04E-10
C8orf86	25.03473146	-1.121357217	0.169277616	-6.624367947	3.49E-11	4.06E-10
AC009014.1	9.176388364	-1.556812838	0.235170675	-6.619927591	3.59E-11	4.17E-10
CDH19	103.0772873	-1.747048853	0.264379309	-6.608114905	3.89E-11	4.49E-10
CXCL5	62.29207979	-1.234301644	0.18685465	-6.605677974	3.96E-11	4.56E-10
CTNNA2	28.32818498	-1.358647436	0.206087924	-6.592562095	4.32E-11	4.95E-10
RLBP1	10.56110731	-1.616822339	0.245438801	-6.587476531	4.47E-11	5.11E-10
CSAG1	39.98866347	-1.831858363	0.27812485	-6.586460596	4.50E-11	5.14E-10
NRXN1	103.6195619	-1.104662813	0.16808854	-6.571910345	4.97E-11	5.65E-10
HIST1H3B	18.14053824	-1.056564186	0.160935194	-6.5651531	5.20E-11	5.89E-10
KRTDAP	29.40500345	-1.349831115	0.206060458	-6.550655709	5.73E-11	6.46E-10
VGLL1	552.6229486	-1.505171357	0.230166737	-6.539482537	6.17E-11	6.94E-10
C1QL4	44.09784808	-1.166977698	0.17854435	-6.536066243	6.32E-11	7.09E-10
ZNF560	7.790414016	-1.590447175	0.243666103	-6.527158078	6.70E-11	7.48E-10
FAM196A	824.1017041	-1.135720969	0.174125464	-6.522428971	6.92E-11	7.69E-10
DPYSL5	67.50326412	-1.646150571	0.252648145	-6.515585426	7.24E-11	8.00E-10
GLRA2	2.994790889	-1.393240882	0.214080199	-6.50803245	7.61E-11	8.39E-10
SCRG1	176.3299361	-1.145954606	0.176190215	-6.504076341	7.82E-11	8.61E-10
C11orf86	14.50409837	-1.946715984	0.299319905	-6.503797289	7.83E-11	8.62E-10
PLA2G2D	349.8840936	-1.067770344	0.16446509	-6.492382955	8.45E-11	9.23E-10
KCNS1	59.40723304	-1.052460788	0.162327869	-6.483549586	8.96E-11	9.74E-10
GRIA2	1306.623704	-1.544323963	0.238198144	-6.483358514	8.97E-11	9.75E-10
IL19	28.68838821	-1.22266206	0.189412588	-6.455020087	1.08E-10	1.16E-09
DNER	102.7444265	-1.225140726	0.19011469	-6.444219157	1.16E-10	1.24E-09
MAGEA12	47.42428117	-2.499795174	0.388185617	-6.439690352	1.20E-10	1.27E-09
NTSR1	21.70573309	-1.047064975	0.163049102	-6.421777017	1.35E-10	1.42E-09
MYEOV	313.9985479	-1.014877786	0.158295745	-6.411276479	1.44E-10	1.51E-09
CLLU1	4.062139382	-1.055234648	0.164969677	-6.396537015	1.59E-10	1.65E-09
KNG1	3.160881953	-1.413881064	0.221375976	-6.386786366	1.69E-10	1.75E-09
CLEC6A	8.521276828	-1.155716148	0.181437813	-6.369764556	1.89E-10	1.94E-09
GABRG2	9.015542493	-2.627623844	0.412589952	-6.368608426	1.91E-10	1.95E-09
SEC14L4	22.59910432	-1.350378316	0.212202793	-6.363621777	1.97E-10	2.01E-09
VRTN	5.290937841	-1.923241503	0.302255207	-6.362972271	1.98E-10	2.02E-09
C10orf126	2.152776529	-2.401863842	0.377635252	-6.360274438	2.01E-10	2.05E-09
SLC5A8	463.6478257	-1.660076198	0.261677204	-6.343984786	2.24E-10	2.25E-09
PRSS48	1.883678669	-1.86898624	0.294831384	-6.339169915	2.31E-10	2.32E-09
SRRM4	5.035370437	-1.302314253	0.205773393	-6.328875841	2.47E-10	2.46E-09
SLURP1	36.12313636	-1.392758688	0.220354861	-6.320526275	2.61E-10	2.59E-09
GABRA3	51.88800901	-1.606892768	0.254265078	-6.319754085	2.62E-10	2.60E-09
NTS	133.100011	-1.8118331	0.286983678	-6.313366369	2.73E-10	2.69E-09
C10orf113	2.989442796	-1.291465514	0.205187504	-6.294074892	3.09E-10	3.02E-09
SYT13	4171.216662	-1.17724668	0.187072653	-6.292991859	3.11E-10	3.04E-09
S100A9	8573.647076	-1.1594779	0.184335894	-6.290027801	3.17E-10	3.09E-09
GDF5	58.09136972	-1.001518408	0.159431679	-6.281803034	3.35E-10	3.25E-09
ARSF	8.5153176	-1.249007582	0.198853706	-6.281037487	3.36E-10	3.26E-09
HTN1	3.320371337	-3.467409065	0.555841444	-6.238126185	4.43E-10	4.22E-09
CHST4	43.47600934	-1.14854218	0.184783231	-6.215619088	5.11E-10	4.82E-09
DMBT1	57.68962727	-1.135293357	0.182986451	-6.204248176	5.50E-10	5.15E-09
MEI4	23.75924422	-1.105591897	0.179431017	-6.161654293	7.20E-10	6.65E-09
PVALB	726.7494421	-1.363101575	0.221692967	-6.148600908	7.82E-10	7.19E-09
CPB1	41094.6932	-1.665515972	0.271584749	-6.132582842	8.65E-10	7.90E-09
GPR52	2.17743668	-1.242973727	0.202974557	-6.123790809	9.14E-10	8.33E-09
VSX2	4.74267178	-1.186827614	0.19385238	-6.12232676	9.22E-10	8.40E-09
ASB5	2.250505626	-1.511632762	0.247099991	-6.117494213	9.51E-10	8.64E-09
ANKRD34B	16.92009872	-1.139900028	0.186332595	-6.117555711	9.50E-10	8.64E-09
SSX1	10.07999205	-2.978835523	0.488136039	-6.102469982	1.04E-09	9.44E-09
NR0B2	2.880070513	-1.363712809	0.223746922	-6.094889692	1.10E-09	9.87E-09
OTOP3	2.851149013	-1.826409175	0.300047651	-6.087063728	1.15E-09	1.03E-08
NKX1-2	69.50092217	-1.54267227	0.254233626	-6.067931673	1.30E-09	1.15E-08
POU3F2	8.737463817	-1.006583671	0.165949865	-6.065588962	1.31E-09	1.17E-08
CXCL17	1415.852045	-1.104122883	0.182832407	-6.038988933	1.55E-09	1.36E-08
WFDC12	3.514429758	-1.552488321	0.257349651	-6.032603164	1.61E-09	1.41E-08
CYP2A13	9.084496965	-1.532756955	0.254294732	-6.027482141	1.67E-09	1.45E-08
GAL3ST2	59.54670156	-1.03279741	0.171572914	-6.019583086	1.75E-09	1.52E-08
OPRK1	30.15367012	-1.374012656	0.228547479	-6.011935303	1.83E-09	1.58E-08
COL2A1	3612.315281	-1.330471598	0.22148002	-6.007185642	1.89E-09	1.63E-08
CP	5183.393255	-1.072858528	0.178673424	-6.004578113	1.92E-09	1.65E-08
DLX6	36.22229896	-1.246228596	0.207819861	-5.99667708	2.01E-09	1.72E-08
MEIOB	2.248450171	-1.060790128	0.177100801	-5.989753434	2.10E-09	1.79E-08
SIX3	149.2208216	-1.163812949	0.194340727	-5.988518022	2.12E-09	1.81E-08
RGR	15.61213476	-1.57178083	0.262696926	-5.983247899	2.19E-09	1.86E-08
GSTA3	15.60152247	-1.340139129	0.224348117	-5.973480607	2.32E-09	1.96E-08
MYF6	2.86771258	-1.75155347	0.293539367	-5.967013859	2.42E-09	2.04E-08
AICDA	7.618484354	-1.065827627	0.178644879	-5.966180695	2.43E-09	2.05E-08
ELF5	2302.560072	-1.115679434	0.187053553	-5.964492075	2.45E-09	2.07E-08
CPB2	8.572552223	-1.012039743	0.171162047	-5.912757878	3.36E-09	2.77E-08
BPIFA1	15.19498525	-2.480048171	0.420004344	-5.904815529	3.53E-09	2.89E-08
KLK14	166.1734612	-1.061498303	0.17989059	-5.900799512	3.62E-09	2.96E-08
PRKAG3	11.47321577	-1.225420252	0.20826209	-5.884029361	4.00E-09	3.24E-08
COL9A1	47.63999974	-1.257458721	0.213910077	-5.878445464	4.14E-09	3.34E-08
MT3	12.42152389	-1.086113699	0.18485224	-5.875577703	4.21E-09	3.39E-08
SLC22A31	30.99443064	-1.018203259	0.173358642	-5.873392004	4.27E-09	3.43E-08
CDR1	14.18840917	-1.021604896	0.173947104	-5.873077929	4.28E-09	3.44E-08
TH	36.98291473	-1.099661648	0.187343015	-5.869776611	4.36E-09	3.50E-08
MMP1	2084.124495	-1.007810443	0.171771516	-5.867156946	4.43E-09	3.55E-08
KBTBD12	25.88701879	-1.108703444	0.189101793	-5.862998044	4.55E-09	3.64E-08
INSM1	246.6769835	-1.221068401	0.208939771	-5.844116693	5.09E-09	4.04E-08
ZFR2	32.25879216	-1.106640003	0.189780129	-5.83116898	5.50E-09	4.34E-08
GABRA1	3.752020335	-1.794783186	0.307976674	-5.827659491	5.62E-09	4.42E-08
GABBR2	115.9432487	-1.325502788	0.227473032	-5.827076624	5.64E-09	4.44E-08
GFRA3	70.07717136	-1.011003129	0.17372828	-5.819450527	5.90E-09	4.63E-08
KCNG4	1.048058514	-1.61081149	0.277285137	-5.80922406	6.28E-09	4.91E-08
TLX1	121.7883296	-1.355421918	0.233558453	-5.803352019	6.50E-09	5.06E-08
CRISP2	15.70236955	-1.469066788	0.253854476	-5.787043085	7.16E-09	5.54E-08
ZIC3	5.283189973	-1.614051608	0.279196022	-5.78106951	7.42E-09	5.72E-08
FGF4	2.656110491	-2.907119693	0.504839932	-5.758497904	8.49E-09	6.49E-08
ABCC12	134.6508558	-1.218367248	0.21171743	-5.754685598	8.68E-09	6.63E-08
SLC39A12	11.67405859	-1.336432589	0.232689298	-5.743420962	9.28E-09	7.04E-08
TEX35	3.948948948	-1.013329613	0.176486124	-5.741695667	9.37E-09	7.10E-08
KIRREL2	35.71891457	-1.003287365	0.174851161	-5.73795082	9.58E-09	7.25E-08
TCL1A	96.27770886	-1.060941227	0.186540225	-5.687466206	1.29E-08	9.51E-08
HSD3B2	3.422534778	-1.238222737	0.217848804	-5.683862898	1.32E-08	9.71E-08
RPRML	3.350138337	-1.497752573	0.263616537	-5.681557718	1.33E-08	9.83E-08
SFTPA1	4.653246821	-1.479046472	0.260586352	-5.675840126	1.38E-08	1.01E-07
CSTL1	4.71530087	-1.202899129	0.211998715	-5.674086886	1.39E-08	1.02E-07
SLC5A12	22.11544695	-1.179589098	0.207982486	-5.671578998	1.41E-08	1.04E-07
SEMG2	1.485184299	-2.572122985	0.455119087	-5.651538371	1.59E-08	1.15E-07
CACNG2	1.03354558	-1.486342313	0.264419244	-5.621157859	1.90E-08	1.36E-07
DSCR8	22.19207436	-1.576887694	0.280885641	-5.613984714	1.98E-08	1.41E-07
HIST1H2BB	4.038395032	-1.224816819	0.218490118	-5.605822499	2.07E-08	1.47E-07
RTP3	3.950667027	-1.862519038	0.33259023	-5.600041339	2.14E-08	1.52E-07
PRSS1	20.88237081	-1.372610695	0.245214515	-5.597591545	2.17E-08	1.53E-07
TMPRSS4	486.6031119	-1.005228698	0.181320789	-5.543924131	2.96E-08	2.04E-07
IL36G	3.581904684	-1.1977078	0.216327147	-5.536558024	3.08E-08	2.12E-07
KCNJ3	3538.290807	-1.303251509	0.235734763	-5.528465513	3.23E-08	2.20E-07
RHAG	2.312332356	-1.221543716	0.221104514	-5.524734403	3.30E-08	2.25E-07
CLVS2	14.06548621	-1.407620362	0.254799197	-5.524430136	3.31E-08	2.25E-07
SBK2	10.12789715	-1.237383488	0.224327001	-5.515981046	3.47E-08	2.35E-07
RALYL	7.431303955	-1.585209977	0.287686392	-5.510201466	3.58E-08	2.42E-07
MYT1L	5.160518136	-1.070012133	0.194242525	-5.508639949	3.62E-08	2.44E-07
CRNN	1.777676492	-2.349645327	0.427512998	-5.496079269	3.88E-08	2.61E-07
ERVV-2	15.29276119	-1.576831239	0.287105636	-5.492164007	3.97E-08	2.66E-07
OTOG	3.164705045	-1.152873547	0.210415591	-5.479031004	4.28E-08	2.85E-07
TMEM211	4.733863198	-1.054044589	0.192437727	-5.477328213	4.32E-08	2.88E-07
MAGEA1	71.6508845	-1.836848556	0.336247552	-5.462786405	4.69E-08	3.10E-07
AWAT2	8.914088362	-1.077658525	0.19750834	-5.456268456	4.86E-08	3.20E-07
IFNL3	4.376355017	-1.137135525	0.209259831	-5.434084128	5.51E-08	3.59E-07
TMPRSS11D	10.40542535	-1.070091189	0.196965496	-5.432886539	5.54E-08	3.61E-07
SCGN	88.88214216	-1.146062637	0.211506088	-5.418579908	6.01E-08	3.89E-07
LMO1	21.53829424	-1.037859392	0.191585308	-5.417218064	6.05E-08	3.91E-07
BPIFB6	4.49110479	-1.609881707	0.297408741	-5.413027542	6.20E-08	4.00E-07
ABCA13	91.66050946	-1.091607229	0.202477503	-5.391251931	7.00E-08	4.49E-07
LYZL1	1.662662651	-1.310269895	0.243323499	-5.384888437	7.25E-08	4.64E-07
SPINK4	32.52701579	-1.030194538	0.191893858	-5.368564427	7.94E-08	5.04E-07
RAD21L1	7.98131017	-1.307052202	0.243471482	-5.368399588	7.94E-08	5.05E-07
TSPYL6	2.59857848	-1.17726681	0.219531795	-5.362625526	8.20E-08	5.19E-07
SPRR3	38.94956587	-1.750842127	0.327045041	-5.353519871	8.63E-08	5.44E-07
APOH	1.972742633	-2.368171835	0.442975106	-5.346060765	8.99E-08	5.66E-07
CCL7	36.37774917	-1.040103725	0.19513531	-5.33016668	9.81E-08	6.13E-07
IL21	2.477827927	-1.229527429	0.232727432	-5.28312206	1.27E-07	7.76E-07
VWC2L	3.723688948	-1.167293742	0.221370486	-5.27303238	1.34E-07	8.17E-07
MAGEB4	12.38011895	-1.674732396	0.317619285	-5.27276672	1.34E-07	8.18E-07
CYP2B6	12.4459736	-1.032628891	0.195856927	-5.272363384	1.35E-07	8.19E-07
SLC6A5	0.871547954	-2.040380364	0.387252895	-5.268857612	1.37E-07	8.34E-07
LMAN1L	2.003040801	-1.250867472	0.238004649	-5.255643025	1.48E-07	8.93E-07
OLFM3	15.03126751	-1.782781675	0.340064884	-5.242475069	1.58E-07	9.54E-07
SLC22A24	2.817437467	-1.408679115	0.270011848	-5.21710113	1.82E-07	1.09E-06
PNLIPRP3	15.45789489	-1.965979389	0.37684573	-5.216934232	1.82E-07	1.09E-06
BEX1	684.4333819	-1.186295233	0.227641913	-5.211233795	1.88E-07	1.12E-06
HIST1H4L	1.390061856	-2.29183734	0.44059517	-5.201685118	1.97E-07	1.17E-06
MAGEA6	134.369051	-2.598489771	0.500370346	-5.193133026	2.07E-07	1.23E-06
SCGB1D4	1.124782034	-2.295325249	0.442276753	-5.189794022	2.11E-07	1.25E-06
INSL4	1.342030822	-1.493965887	0.287973595	-5.187857191	2.13E-07	1.26E-06
LRRC53	3.905066272	-1.810170247	0.349048874	-5.186007989	2.15E-07	1.27E-06
NFE4	39.57665578	-1.387734934	0.267963507	-5.178820619	2.23E-07	1.32E-06
CST5	207.8416425	-1.466737195	0.283315573	-5.177044022	2.25E-07	1.33E-06
CACNG6	59.80647573	-1.284318805	0.248326334	-5.171899359	2.32E-07	1.36E-06
PCSK2	47.93181368	-1.348171816	0.260686478	-5.171621582	2.32E-07	1.36E-06
C6orf15	67.50920112	-1.073777287	0.207672306	-5.170536722	2.33E-07	1.37E-06
SCRT2	1.466652366	-2.005453957	0.388018481	-5.168449581	2.36E-07	1.38E-06
KRT38	2.551760283	-1.554958198	0.301500175	-5.157403972	2.50E-07	1.46E-06
AMTN	15.85632017	-1.199432219	0.23377924	-5.130619029	2.89E-07	1.67E-06
GPHA2	4.582944408	-1.00569893	0.196090212	-5.12875639	2.92E-07	1.68E-06
HTR2C	6.392860419	-1.655251415	0.324719879	-5.09747484	3.44E-07	1.96E-06
KRT24	19.1105929	-1.282061729	0.252905314	-5.069334878	3.99E-07	2.24E-06
IFNL2	4.3527566	-1.116906068	0.220800207	-5.058446656	4.23E-07	2.36E-06
HAO1	5.157022337	-1.867212586	0.369151225	-5.058123772	4.23E-07	2.37E-06
DWORF	0.924489718	-1.46441338	0.2896242	-5.056253508	4.28E-07	2.39E-06
ZPBP2	2.063771551	-1.232248796	0.243882553	-5.052632024	4.36E-07	2.43E-06
CA10	6.894399996	-1.383796703	0.274088607	-5.048720266	4.45E-07	2.47E-06
GATA5	72.93742593	-1.227472983	0.243347889	-5.044107782	4.56E-07	2.53E-06
STRA8	15.31709847	-1.492309418	0.296158988	-5.038879387	4.68E-07	2.59E-06
ROPN1	212.3491442	-1.279461916	0.25425318	-5.032235658	4.85E-07	2.67E-06
CDH18	16.90279566	-1.235463405	0.245618268	-5.03001431	4.90E-07	2.70E-06
OR9A2	1.322659428	-1.536648924	0.306109812	-5.01992704	5.17E-07	2.83E-06
IRS4	17.9968464	-1.41369615	0.282649635	-5.001584913	5.69E-07	3.09E-06
CCDC187	25.34186564	-1.026480853	0.206752455	-4.964781924	6.88E-07	3.67E-06
SPATA16	0.876108245	-2.009083491	0.406351929	-4.944195776	7.65E-07	4.06E-06
DYNAP	1.743221437	-1.626896627	0.329712489	-4.934288758	8.04E-07	4.25E-06
LYZL2	8.103063117	-1.152240546	0.235782717	-4.886874507	1.02E-06	5.32E-06
CSN1S1	20.36920999	-1.562748624	0.31989099	-4.885253642	1.03E-06	5.36E-06
LRRTM3	2.850057463	-1.448123888	0.296520917	-4.88371581	1.04E-06	5.39E-06
GC	1.404602373	-2.443332501	0.500512485	-4.88166145	1.05E-06	5.45E-06
NTSR2	5.913034252	-1.090645847	0.223672826	-4.87607667	1.08E-06	5.59E-06
ANKRD18B	12.94687258	-1.010866618	0.208237187	-4.854400074	1.21E-06	6.16E-06
OFCC1	10.26946688	-1.376885483	0.284946962	-4.832076365	1.35E-06	6.85E-06
HTR1E	7.899096343	-1.256923282	0.26097326	-4.816291454	1.46E-06	7.36E-06
HBQ1	3.044110452	-1.117533921	0.232357761	-4.80953989	1.51E-06	7.60E-06
PGLYRP3	4.493562539	-1.58456751	0.329943544	-4.802541346	1.57E-06	7.84E-06
S100A7A	149.011039	-1.598919348	0.332934485	-4.802504464	1.57E-06	7.84E-06
NDST4	21.85196349	-1.416622765	0.295363109	-4.796207522	1.62E-06	8.06E-06
NKX6-3	3.071921552	-1.046331244	0.219098258	-4.775625566	1.79E-06	8.84E-06
SPANXB1	10.28583408	-1.397578567	0.292748055	-4.773997791	1.81E-06	8.90E-06
CHIA	4.237186902	-1.299769226	0.272419933	-4.771197214	1.83E-06	9.02E-06
CST11	2.422099281	-1.330333455	0.279600927	-4.757972269	1.96E-06	9.57E-06
UGT2B28	83.15950685	-1.237267247	0.260234138	-4.754438664	1.99E-06	9.73E-06
EDDM3B	12.12848512	-1.053193724	0.222251453	-4.738748423	2.15E-06	1.04E-05
EBLN1	1.380108414	-1.195581732	0.253604469	-4.714355923	2.42E-06	1.16E-05
NEUROD4	1.52033742	-2.857639376	0.606438743	-4.712164931	2.45E-06	1.18E-05
ZG16	7.045797735	-1.073847549	0.228160012	-4.706554577	2.52E-06	1.21E-05
ISX	4.414438515	-1.510144996	0.323192122	-4.672592228	2.97E-06	1.40E-05
MYPN	18.48341772	-1.021632518	0.219120699	-4.662419036	3.13E-06	1.47E-05
C7orf77	2.235307718	-1.161884547	0.249741285	-4.65235272	3.28E-06	1.53E-05
IFNK	1.348042723	-1.76308417	0.379158149	-4.64999678	3.32E-06	1.55E-05
HIST1H1A	1.766858633	-1.384519803	0.298332915	-4.640855005	3.47E-06	1.62E-05
FTMT	2.215066555	-1.734714712	0.37818237	-4.586979327	4.50E-06	2.04E-05
MAGEA3	181.4638936	-2.224835753	0.486838912	-4.569962872	4.88E-06	2.21E-05
SOHLH1	7.457818193	-1.107472426	0.242597695	-4.5650575	4.99E-06	2.25E-05
NEUROD1	1.657043822	-2.257525906	0.495910177	-4.552287911	5.31E-06	2.37E-05
MAGEA4	74.38822228	-1.993184817	0.438355571	-4.546959015	5.44E-06	2.43E-05
CASP14	1100.319688	-1.162035227	0.256839683	-4.524360151	6.06E-06	2.68E-05
C10orf71	0.946833414	-1.631301881	0.36159787	-4.511370272	6.44E-06	2.84E-05
CYP2A7	163.042578	-1.133410349	0.251431273	-4.507833638	6.55E-06	2.88E-05
APOC3	1.428278722	-1.577112881	0.349927746	-4.506967222	6.58E-06	2.89E-05
LY6L	1.682153436	-2.525126339	0.568486866	-4.441837604	8.92E-06	3.82E-05
POU4F1	22.46490345	-1.238504392	0.279907777	-4.424687321	9.66E-06	4.11E-05
ZIC5	34.45786727	-1.310721142	0.296457246	-4.421282193	9.81E-06	4.16E-05
CT83	82.22191852	-2.349355032	0.532180811	-4.414580504	1.01E-05	4.28E-05
ADAM2	9.15624111	-1.670390408	0.380877594	-4.385635788	1.16E-05	4.82E-05
IAPP	1.173767739	-2.405587558	0.549410681	-4.378487064	1.20E-05	4.95E-05
GATA4	71.57847733	-1.193644407	0.273345902	-4.366790944	1.26E-05	5.20E-05
TRPC7	0.929603678	-1.2606283	0.289122716	-4.360184204	1.30E-05	5.35E-05
CHRND	1.832187407	-1.078003753	0.248828198	-4.332321511	1.48E-05	6.00E-05
HIST2H3C	1.340907342	-1.412469882	0.326564263	-4.325243274	1.52E-05	6.18E-05
DDX3Y	1.545895681	-1.011069497	0.233837216	-4.323817722	1.53E-05	6.22E-05
TRIM43	4.217743642	-1.731401047	0.40284487	-4.297934954	1.72E-05	6.92E-05
ASZ1	2.748829581	-1.47675839	0.343769871	-4.295776078	1.74E-05	6.99E-05
SP8	1.751288468	-1.79678152	0.419458437	-4.283574627	1.84E-05	7.36E-05
MAGEB6	0.913710205	-1.698625678	0.396558293	-4.28341989	1.84E-05	7.36E-05
SLC32A1	0.872409209	-1.089376142	0.254408041	-4.28200358	1.85E-05	7.40E-05
TEX13B	1.318023049	-1.313678822	0.307406361	-4.273427582	1.92E-05	7.66E-05
KPRP	1.611694239	-1.914929156	0.448524874	-4.269393446	1.96E-05	7.79E-05
FABP1	2.09327826	-1.252184356	0.294577227	-4.250784657	2.13E-05	8.40E-05
MAGEA9B	3.120562625	-2.725653889	0.641201543	-4.250853602	2.13E-05	8.40E-05
TMEM179	74.82271679	-1.00043377	0.235958073	-4.239879383	2.24E-05	8.78E-05
TMIGD1	0.841783923	-1.710741626	0.403668935	-4.237981864	2.26E-05	8.84E-05
HIST1H3I	2.818532987	-1.007165396	0.238729897	-4.21884903	2.46E-05	9.55E-05
OR52E6	1.392870509	-1.657012223	0.393578234	-4.210121602	2.55E-05	9.90E-05
TM4SF5	0.965049661	-1.365442314	0.324552641	-4.207152061	2.59E-05	0.000100291
UGT2A1	0.929287709	-1.783105793	0.424129834	-4.204150824	2.62E-05	0.00010153
C18orf63	1.471562008	-1.157366016	0.275569876	-4.199900337	2.67E-05	0.000103291
MAGEB1	8.456423172	-1.661631555	0.397045328	-4.184992082	2.85E-05	0.00010968
VCX	6.783405257	-1.174706531	0.282980635	-4.151190533	3.31E-05	0.000125457
F9	0.89601689	-1.984061511	0.47947915	-4.137951592	3.50E-05	0.000132277
C8B	5.151531792	-1.056365318	0.255504379	-4.13443137	3.56E-05	0.000134036
TAS2R40	0.999454661	-1.340697192	0.325425831	-4.119824128	3.79E-05	0.000141948
SSTR5	3.859876592	-1.064034895	0.258867516	-4.11034536	3.95E-05	0.000147255
CNGA2	11.17348611	-1.143186015	0.2833989	-4.033840694	5.49E-05	0.000198513
C12orf40	1.562467774	-1.026328715	0.257645076	-3.983498273	6.79E-05	0.000241124
FETUB	3.59714612	-1.076862296	0.270844569	-3.975941996	7.01E-05	0.00024819
CST9	752.8686219	-1.10430865	0.278275215	-3.968404626	7.24E-05	0.000255523
ADGRG7	4.873571821	-1.097006468	0.27678467	-3.963393164	7.39E-05	0.000260432
IQCM	1.245913275	-1.194241905	0.303571819	-3.933968273	8.36E-05	0.000291132
DCAF8L2	2.614836041	-1.615978385	0.411528045	-3.926775841	8.61E-05	0.000299333
UPK1B	15.32926249	-1.003875917	0.256169142	-3.918801115	8.90E-05	0.000308533
HIST1H4F	1.260758	-1.355635982	0.346180261	-3.915982896	9.00E-05	0.000311718
SAMD7	0.560132151	-1.028113868	0.269094623	-3.820640696	0.000133105	0.000444086
CSMD3	44.51588092	-1.051917421	0.276438221	-3.80525319	0.000141659	0.00046982
FUT5	1.43693796	-1.012151132	0.266524831	-3.797586626	0.000146112	0.000483603
KCNC2	452.8485457	-1.160821336	0.306073098	-3.792627783	0.000149062	0.000492699
GNAT3	7.14840257	-1.798576299	0.475075681	-3.785873221	0.00015317	0.000504658
BPIFB3	0.948847971	-2.455477418	0.651589817	-3.768440441	0.000164271	0.000537521
PTH2	0.777979387	-1.333673858	0.356294542	-3.743177905	0.000181707	0.000589389
VSTM2A	1205.351304	-1.121633221	0.299711028	-3.742382221	0.000182284	0.00059083
HAND1	1.951551912	-1.174563389	0.3142533	-3.737632629	0.000185761	0.000601203
C1orf141	0.631824694	-1.131476996	0.303144514	-3.73246733	0.000189613	0.000612657
OR5AU1	0.912614908	-1.33057313	0.367058074	-3.624966252	0.000288999	0.000893067
SPATA3	2.984280706	-1.098575194	0.30328828	-3.622214464	0.000292092	0.000901342
RPS4Y1	4.351812495	-1.353089	0.379853321	-3.5621355	0.00036785	0.001111965
CFHR4	3.814053465	-1.383014629	0.390040997	-3.545818614	0.000391396	0.001176954
RLN3	1.270982805	-1.004565193	0.284489014	-3.53112122	0.000413802	0.001238999
FGB	221.2293411	-1.097795611	0.312044657	-3.518072128	0.000434694	0.001294421
CSAG3	14.60041328	-1.050015658	0.300042447	-3.499557037	0.000466032	0.001379965
AL138826.1	0.700066204	-1.701781345	0.487776569	-3.48885423	0.000485096	0.001430869
SERPINB3	17.72234033	-1.418305395	0.416281398	-3.407083286	0.000656611	0.001879696
SERPINB4	17.81948868	-1.223850739	0.360519428	-3.394687345	0.00068707	0.001959151
MAGEC2	27.42119119	-1.335353721	0.393650427	-3.392232367	0.000693256	0.001975639
SERPINB13	9.241232416	-1.18446708	0.349542411	-3.388621933	0.000702448	0.001998049
DEFB108B	1.074963356	-1.162839895	0.345079775	-3.369771223	0.000752306	0.002126569
SFTPC	2.131981732	-1.014721774	0.305668102	-3.319684869	0.000901191	0.002499745
FGF21	2.935906571	-1.268016204	0.384151733	-3.300821256	0.000964023	0.002652588
MCHR2	0.766728413	-1.357825991	0.416194316	-3.26248086	0.001104416	0.002997154
C8orf22	1.867429053	-1.653078722	0.510398732	-3.238798644	0.001200343	0.003225705
UBE2U	2.072811238	-1.224614761	0.384609646	-3.184045889	0.00145232	0.00382662
SLC17A4	1.137704793	-1.136826001	0.360468267	-3.153747795	0.001611883	0.004209619
SMR3B	126.8711176	-1.338548213	0.4254161	-3.146444652	0.001652685	0.004307552
C8A	0.614745644	-1.242042807	0.3950525	-3.143994295	0.001666587	0.00433512
GLYATL3	7.027571377	-1.481403072	0.474369343	-3.122889565	0.001790849	0.00461965
OR1F1	2.871383199	-1.045204574	0.336259268	-3.108329415	0.001881482	0.0048307
MAGEB16	0.869730946	-1.530657191	0.49970424	-3.063126285	0.002190376	0.005531364
OR56A3	4.317398996	-1.334073066	0.439190074	-3.037575628	0.002384896	0.005959497
SI	0.619367346	-1.16796157	0.388792621	-3.004073398	0.002663911	0.006586041
SOX14	0.816425693	-1.43370162	0.478148599	-2.998443627	0.002713624	0.006696252
TEX37	0.969394591	-1.003271272	0.33739068	-2.973618807	0.002943104	0.007196258
SLCO1B1	2.313130897	-1.113921712	0.376093461	-2.961821538	0.00305825	0.007448011
TMPRSS11B	0.515640085	-1.115595734	0.377568411	-2.954685037	0.003129884	0.007606369
ZNF679	0.660326742	-1.843296113	0.623874228	-2.954595703	0.00313079	0.007607626
SLCO6A1	2.340863482	-1.264418677	0.428686828	-2.949516042	0.00318272	0.007717515
TERB2	1.339520602	-1.19786087	0.406258521	-2.948518758	0.003193008	0.0077415
SPINT3	0.617725161	-1.316529844	0.4512762	-2.917348273	0.003530214	0.00844777
PASD1	0.699779242	-1.366166016	0.469420756	-2.910322988	0.003610554	0.008615034
OTX2	0.880488015	-1.156372925	0.398730225	-2.90013862	0.003729977	0.008871554
PHOX2B	0.766318319	-1.273658073	0.440648999	-2.890414083	0.003847347	0.009115546
SPRR2A	13.70688571	-1.500099508	0.519736271	-2.886270579	0.003898368	0.009225258
FAM9A	1.088565047	-1.36044248	0.474958631	-2.864338894	0.004178807	0.009824716
SMR3A	1.550146318	-1.798586826	0.63635924	-2.826370251	0.004707881	0.010922888
FABP12	0.486325565	-1.315820907	0.475024232	-2.770007968	0.005605492	0.01276919
STATH	0.777958452	-1.967251485	0.710841978	-2.767494811	0.005648894	0.012854586
PABPC1L2B	0.9906524	-1.460649614	0.528593214	-2.763277271	0.005722413	0.013005243
CT45A10	1.328192932	-1.629877498	0.593414419	-2.746609192	0.006021484	0.013615333
IL36A	0.691183239	-1.293787413	0.476264627	-2.716530557	0.006597011	0.014787395
LCE1B	0.671357458	-1.358613588	0.505972379	-2.685153665	0.007249647	0.016045956
COX7B2	5.488681442	-1.600020302	0.596974454	-2.680215695	0.007357473	0.016260257
DDX53	2.264201079	-1.18832269	0.45748019	-2.59753912	0.009389442	0.020145539
SPACA7	0.732897513	-1.174748356	0.45324579	-2.591857184	0.009545939	0.020434243
SEMG1	0.631153084	-1.517234777	0.586707303	-2.586016516	0.009709228	0.020738393
LIN28B	5.75464682	-1.118165176	0.442159184	-2.528874706	0.011442887	0.024003679
MMP26	1.17239986	-1.266518877	0.502377895	-2.521048179	0.011700583	0.024496961
SPRR2E	8.15683572	-1.32889775	0.534585821	-2.485845486	0.012924407	0.026761334
DCAF8L1	0.634879941	-1.268288601	0.51184874	-2.477858208	0.013217366	0.027310119
PPP4R3CP	0.621492373	-1.42589928	0.578025388	-2.466845417	0.013630919	0.028052015
EIF1AY	0.491286506	-1.005326779	0.408189352	-2.462893197	0.013782096	0.028339568
TLX3	11.51793434	-1.054424649	0.437418247	-2.410563931	0.01592788	0.032103581
GH2	0.487447665	-1.091893842	0.464462268	-2.350877383	0.018729205	0.037043678
DSCR4	1.516255739	-1.460648413	0.624645321	-2.338364453	0.01936835	0.038183208
HTN3	0.626855248	-1.508239572	0.646059489	-2.334521196	0.019568447	0.038520519
SSX3	0.492229519	-1.266240168	0.544789474	-2.32427429	0.020110798	0.039445234
TRIM49B	0.62119567	-1.194847492	0.516951737	-2.311332774	0.020814481	0.040642051
ESX1	2.050699001	-1.072859595	0.47146507	-2.275586598	0.022870764	0.044180824
DMRTB1	0.395300677	-1.001446805	0.442035448	-2.265535059	0.023479865	0.045208705
TPTE	1.684043304	-1.265448537	0.565779884	-2.236644626	0.025309576	0.048239366
PABPC1L2A	0.993501379	-1.099948007	0.494628975	-2.223784012	0.02616298	0.049643183
