# Supplementary material for: NEFM DNA methylation correlates with immune infiltration and survival in breast cancer
Source: Clin Epigenetics. 2021 May 17;13:112. doi: 10.1186/s13148-021-01096-4 (PMC8130356; doi:10.1186/s13148-021-01096-4)
Supplement: Supplementary file 2 — Additional file 2. The differentially expressed genes between NEFM high-methylation group and NEFM low-methylation group. [file 13148_2021_1096_MOESM2_ESM.csv]

	baseMean	log2FoldChange	lfcSE	stat	pvalue	padj
FCER2	72.9751822579068	-2.66821474175456	0.188340180529927	-14.1669968365066	1.46638645181814e-45	2.86590568143337e-41
ZFP42	15.153117397636	-3.73363782327776	0.267009475155535	-13.9831660322275	1.97502663234598e-44	1.92999602512849e-40
TREML2	29.3616117639889	-1.91182531868134	0.137007241901059	-13.9541917066106	2.96645736160681e-44	1.93254808917479e-40
CXCR5	16.0023505013137	-2.17034665291799	0.157858816166206	-13.7486565883839	5.18840046776656e-43	2.53505246855074e-39
BANK1	266.161376321141	-1.81217180219813	0.133392445081422	-13.5852656504796	4.89751804774207e-42	1.91434185450142e-38
FCRLA	145.210675497538	-1.96685626678855	0.146472005967795	-13.4282059823841	4.13303149804446e-41	1.34626612662968e-37
LRMP	336.500254593936	-1.11050140259393	0.0840243545376736	-13.2164228895804	7.05396529724682e-40	1.96946711099131e-36
MAEL	28.6726389515083	-2.1118802807558	0.160719979796948	-13.1401228610402	1.93911644906722e-39	4.73726148507122e-36
PPP1R16B	754.954188274673	-1.21610916610676	0.0944204797854219	-12.8797181381673	5.85489900036697e-38	1.27142384514636e-34
CD19	169.259098694258	-2.04817241579783	0.159857128949933	-12.8125184610272	1.39531226312135e-37	2.72699828704437e-34
GTSF1	34.9963220784615	-1.42143104209297	0.11201467791159	-12.6896855715183	6.7456045874351e-37	1.09863413380693e-33
CSF2RB	1133.00374078858	-1.14751576838392	0.0907154673485703	-12.6496153514223	1.1242387886808e-36	1.69016329892135e-33
MS4A1	676.106941583237	-2.19559813691217	0.173824188915567	-12.6311427115513	1.42198104027276e-36	1.98508553222077e-33
JAK3	1003.68834710234	-1.10632727100884	0.0879463681295339	-12.5795674629719	2.73523378100449e-36	3.56382726773012e-33
CDH12	14.4650462095406	-2.44087851514192	0.194358611816294	-12.5586332004111	3.5643683000729e-36	4.35387587853904e-33
BLK	125.335250058364	-2.03832147090304	0.162499831164349	-12.5435297766034	4.31345707551091e-36	4.95895324022266e-33
FCRL2	70.6805060732215	-2.08968076236663	0.166813740508269	-12.5270301834821	5.31145981918658e-36	5.19035853530913e-33
CNTNAP4	11.6726761704001	-2.40188434802265	0.191685181658949	-12.5303600791434	5.0930912812154e-36	5.19035853530913e-33
TNFRSF13C	230.200727591687	-1.57142911370461	0.125428875012381	-12.5284478039806	5.21738008428243e-36	5.19035853530913e-33
CNR2	47.1142335827373	-1.9234622665823	0.153596173190664	-12.5228527939602	5.59860622686285e-36	5.21043619513369e-33
HUS1B	25.1329912722926	1.99485030804808	0.159959523117257	12.4709693375728	1.07510216261228e-35	9.55081666640652e-33
TCL1A	122.904544849084	-2.3370666484112	0.18806162209244	-12.4271322474419	1.86194778208746e-35	1.58216988926597e-32
TUNAR	38.8291917833993	-3.04422040786861	0.24616076661863	-12.3667977220145	3.95267929872213e-35	3.21879850892606e-32
CR1	107.569470468096	-1.53213460274688	0.124765192704602	-12.2801445622291	1.15791174483942e-34	9.05209085645668e-32
RASGRP2	372.98662413725	-1.24277962839085	0.101263111542165	-12.272777415825	1.26826907793639e-34	9.53348109968798e-32
FAM129C	108.8935585283	-1.68744957211576	0.137786983756422	-12.2467995605363	1.74757252922035e-34	1.26498361152158e-31
ICAM3	126.009509357969	-1.27140791627311	0.105132612884723	-12.0933731350061	1.14487755976006e-33	7.99124536712521e-31
PAX5	239.331952523161	-2.13560509843262	0.177920786242498	-12.0031230950266	3.42137836458269e-33	2.30577306060014e-30
PRKCB	610.641641740737	-1.29950906787469	0.108872557158232	-11.9360571827666	7.6777182689985e-33	5.00177752831022e-30
CD79B	476.265446478181	-1.44205342487494	0.121593442658393	-11.8596315175176	1.91817417404809e-32	1.20931600185793e-29
KRT1	74.0653673482058	-2.37612529759644	0.200454561477262	-11.8536853443765	2.05930827572616e-32	1.25772252939975e-29
TNFRSF10D	224.661816682267	-1.0981805440372	0.0927107142184077	-11.8452387439289	2.27768784469754e-32	1.34894337081117e-29
CD79A	946.635600819915	-1.77837049495952	0.150397884798825	-11.8244382049541	2.91848652294495e-32	1.67761472365989e-29
KLHDC7B	1213.07264759993	-1.80820703295526	0.154706325234708	-11.6879967914175	1.46808502265827e-31	7.7546631575225e-29
SLIT1	109.934015644027	1.67962923481128	0.144530034917104	11.621316190608	3.21150099548362e-31	1.5691393863933e-28
PPP2R2B	72.6646971221661	-1.09635111467101	0.094438517580602	-11.6091520997806	3.70268956539465e-31	1.76500889917251e-28
MGAT3	407.111811958097	-1.22223165188414	0.105700718224778	-11.5631347867004	6.33530102454653e-31	2.94802674342232e-28
CXCL1	163.298411913654	-1.92296589911285	0.166770507051241	-11.530611335984	9.24846309982207e-31	4.20353401913773e-28
BTLA	103.051753854206	-1.49739408655972	0.129896233659727	-11.5276174248612	9.57571728749538e-31	4.25335951515477e-28
FCRL1	59.2474376488433	-2.11296827531241	0.183423518522702	-11.5196147818465	1.05079719325999e-30	4.56372896557182e-28
C16orf54	268.765660109399	-1.20305011947645	0.104546843684382	-11.5072830233723	1.2123803651417e-30	5.04143869283603e-28
TLR10	157.918902678138	-1.3248126116828	0.11528707802881	-11.4914232742696	1.45691560414989e-30	5.93207470156363e-28
VPREB3	71.5549665088437	-1.63858946530343	0.143278236121409	-11.4364156738707	2.75014117106506e-30	1.07497518094591e-27
TRABD2A	137.623380341928	-1.16891461450483	0.102602278571822	-11.3926769539196	4.54798852552771e-30	1.67709222156441e-27
CHRDL2	108.993888274323	-1.59924528165906	0.140624641901645	-11.3724398514564	5.73614003646166e-30	2.07605779393716e-27
FCRL3	189.022847215268	-1.66085146799916	0.147511633452855	-11.2591219358301	2.08829035395632e-29	7.28813333530757e-27
ITM2A	1431.93822991928	-1.08585552432801	0.096653063232334	-11.234569169503	2.7583612220938e-29	9.45779153063179e-27
CCR7	527.71923670831	-1.35901881818789	0.121180877858233	-11.2147959497189	3.44981128236196e-29	1.16246744314624e-26
FCAMR	18.9876370466007	-2.25775407052201	0.201425778164171	-11.2088635878663	3.68899172125691e-29	1.2219941389872e-26
SELL	1242.04026646799	-1.26104883599987	0.112926232979206	-11.1670141005419	5.91354664683322e-29	1.92623926109514e-26
CYTIP	858.249091124801	-1.05228887394261	0.0942553003127265	-11.1642408485386	6.10101652164602e-29	1.95472568686967e-26
MAL	89.3613550531323	-1.47521587148618	0.132657594438758	-11.120478082898	9.97361005307119e-29	2.99883438272651e-26
PLA2G2D	403.707722788432	-1.85458786715577	0.166926556462771	-11.1102026331526	1.11905287958684e-28	3.31375295130988e-26
EMILIN3	83.8922939655835	-1.82440127152567	0.164311713625596	-11.1032940456259	1.20904035011496e-28	3.52678874666371e-26
PNOC	55.5949126243164	-1.48247906970214	0.134069761561689	-11.0575199987956	2.01594565557976e-28	5.79406498421336e-26
LTB	830.406596287232	-1.52480071545495	0.13793844336966	-11.0542114163827	2.09166874284502e-28	5.92457592900914e-26
NCR3	39.6472290600427	-1.38775461006912	0.125644973202878	-11.0450468068334	2.31646905787774e-28	6.46758160959464e-26
SLC15A1	122.725466466504	-2.27884720854728	0.206783485375562	-11.0204507115663	3.04530411411753e-28	8.26630883421013e-26
UGT2B4	69.7701767673303	2.89296154826165	0.262740147041115	11.0107327747249	3.39233276963973e-28	9.0821577602519e-26
TXK	50.1502173383023	-1.14898905617067	0.104538147916573	-10.9910982647944	4.21762369159779e-28	1.07050957699464e-25
GP1BA	84.0110570115835	-1.09516105713326	0.099733354877354	-10.9808905804886	4.72245024643583e-28	1.18327650790182e-25
ZC3H12D	150.983741223509	-1.03630721684323	0.0944533590498259	-10.9716290375291	5.2321129762114e-28	1.29438501274779e-25
CLEC17A	38.2039617869181	-1.60049417193322	0.146412963752389	-10.9313692648142	8.16076057681185e-28	1.96906055201495e-25
BTN1A1	10.4131570259287	-1.51076742794942	0.138335487572069	-10.9210402512396	9.14424226917867e-28	2.179452084254e-25
SLAMF6	401.376576756541	-1.29431393204325	0.118713601867034	-10.9028275756721	1.11730213944449e-27	2.59958964444086e-25
CXorf67	6.13077374513576	-2.9983414176785	0.275090323814345	-10.8994797639703	1.15918147114197e-27	2.66529913788219e-25
CLNK	37.8261194478983	-1.29211039575405	0.118564604970866	-10.8979437503423	1.17891362066659e-27	2.67124159380854e-25
LGALS2	151.855715075327	-1.18819224222835	0.109036865823718	-10.8971606369291	1.18910161001506e-27	2.67124159380854e-25
RIPOR2	661.904484795753	-1.1153716902761	0.102433130591589	-10.8887786972282	1.30376901758145e-27	2.89555246359226e-25
PARP15	200.115188594623	-1.21484027345486	0.11166394144707	-10.8794321399689	1.44460083089511e-27	3.17227849876563e-25
SIT1	190.471925995618	-1.24192094121352	0.114371961015993	-10.8586136862676	1.81483318016048e-27	3.94101107478404e-25
POU2AF1	629.033545025452	-1.50673406833609	0.138860757114584	-10.8506830845865	1.97940472640887e-27	4.25115230471813e-25
CD28	286.723415472693	-1.02859202435647	0.0949885886384463	-10.8285851921812	2.52019060488086e-27	5.35376143280343e-25
TRPM8	42.9780848918736	-1.97305570048059	0.182940740122373	-10.7852176566071	4.04285133438232e-27	8.40569005097533e-25
PTPN7	681.242662168094	-1.01037288202433	0.0936922937417721	-10.7839486223814	4.09903653051602e-27	8.43279683709527e-25
IL2RG	2024.25834825318	-1.13570704830566	0.105327844130842	-10.7825908493375	4.1600081075313e-27	8.46908317224914e-25
CXCL6	27.895643789552	-1.97072205176036	0.182812473648239	-10.7800196148122	4.27794536799142e-27	8.53144533388003e-25
SLC22A3	112.093806448597	-1.23714901143756	0.114907907092997	-10.7664393402999	4.95806711356807e-27	9.78792562298731e-25
SLAMF1	231.284231659606	-1.22989689662396	0.114640505175377	-10.7282927159337	7.49684410161539e-27	1.45067644675219e-24
TRAF3IP3	616.249478484415	-1.00094919662485	0.0934913883254407	-10.7063250910402	9.50607883840096e-27	1.78641158478566e-24
LY9	216.914189304727	-1.2445848444264	0.116264310399594	-10.7047884268941	9.66511927758164e-27	1.79900086820053e-24
CD27	393.640895402769	-1.21011416139951	0.113068089759764	-10.7025259201834	9.90409579634481e-27	1.82609102116758e-24
GPR55	66.7024546898607	-1.40081715581056	0.130949989553822	-10.6973445403355	1.04736748236674e-26	1.913060754708e-24
ADGRG5	166.979730360315	-1.15324571264742	0.107847537109315	-10.6932966997521	1.09411403175323e-26	1.97994117005418e-24
OXER1	101.381545736823	-1.14606942356917	0.107266658720618	-10.684302440651	1.20551891228896e-26	2.16152858915371e-24
CD48	1098.77307205262	-1.02640709023348	0.0962263265580731	-10.6665933008888	1.45877065014283e-26	2.56848771048572e-24
CLEC10A	302.084733568579	-1.32458587308827	0.124657007319757	-10.6258436775285	2.25959666854454e-26	3.93492498489913e-24
ZNF831	146.973309362838	-1.33483115438056	0.125628737515301	-10.6252055125364	2.27510501071225e-26	3.93492498489913e-24
GDF7	31.8635586342816	-1.21285100822766	0.114234785785956	-10.6171775950996	2.47944626779182e-26	4.25072788225644e-24
CD40LG	101.392045406979	-1.26494109577162	0.119159143196287	-10.6155605171474	2.5227573289235e-26	4.28004920549265e-24
SPOCK2	2180.37686498815	-1.07611572698689	0.101377738249323	-10.614911572996	2.54034848463542e-26	4.28004920549265e-24
CHI3L1	7170.17134555719	-1.59826590017631	0.150686622437366	-10.6065546783401	2.77804718948663e-26	4.64052600609629e-24
ITK	436.078273922194	-1.24056797869077	0.117159741768601	-10.5886882299636	3.36271005680249e-26	5.52275675211326e-24
PTPRC	3655.17233380112	-1.05558964661468	0.099789536667192	-10.5781596134189	3.76276413051871e-26	6.1282885139048e-24
PRF1	420.153874950135	-1.14140410750084	0.108246850801469	-10.5444555573653	5.38840378418734e-26	8.6320461932916e-24
LCK	701.802159129	-1.15017367214075	0.10914714774865	-10.5378261902861	5.78199253110079e-26	9.18725707543364e-24
CD244	55.3199395585268	-1.01995050822646	0.0968697800375733	-10.5290887192151	6.3445698725788e-26	9.9998607733613e-24
CCR2	357.186502701169	-1.14646377421688	0.108926660053861	-10.5250980214576	6.61925147441185e-26	1.03493320652724e-23
CD247	406.198690888614	-1.12407856170766	0.106856010139703	-10.5195632911807	7.01981914574519e-26	1.08885194749559e-23
PLAC8	179.980714666185	-1.23349693260464	0.117342919982403	-10.5118990799754	7.61445527076802e-26	1.17178672292827e-23
ACTG2	3286.04904220217	-1.62926641734977	0.155200287856909	-10.497831156421	8.83875502205167e-26	1.34956740742951e-23
AICDA	8.1275698987219	-1.8493528071637	0.176414094309792	-10.4830218605784	1.03386468602102e-25	1.55429626335345e-23
NPTX2	206.300048920623	-1.33108854511065	0.127086550126419	-10.4738742517328	1.13884480215711e-25	1.68618051616353e-23
NCCRP1	991.115459344415	-1.93011265270288	0.184330253399769	-10.4709488383164	1.17459689283552e-25	1.72603922357725e-23
RSPO3	247.576215536381	-1.07929329743474	0.103123264177152	-10.4660505662492	1.23696686991791e-25	1.80412541087132e-23
ZAP70	436.084294689007	-1.21402083808384	0.116106049890811	-10.4561376364586	1.37340550492524e-25	1.97366449913669e-23
STAP1	86.597899104347	-1.22879391473468	0.1175731426091	-10.4513147090071	1.44507939785801e-25	2.04656751824181e-23
HLA-DOB	282.09851552945	-1.1846972687664	0.113362662903339	-10.4505067049859	1.45744456439868e-25	2.04922996882071e-23
MEI1	205.667527458039	-1.01316984024269	0.097158750570987	-10.4279834218581	1.84767915777389e-25	2.50771121246756e-23
CLEC4D	10.4725182552763	-1.57201507950151	0.151625484529353	-10.3677497511785	3.47613970793502e-25	4.62161050693076e-23
TNFRSF9	218.535147221519	-1.10828889415635	0.107179864297169	-10.3404580834651	4.623222486822e-25	6.06417854244625e-23
BEND4	14.3297673413535	-1.70479842895881	0.164910239735799	-10.3377354352892	4.75644393678725e-25	6.19732935337134e-23
IL7R	1823.8586282619	-1.2165278275696	0.118224303084353	-10.2899978754927	7.81780982154367e-25	9.85750162272578e-23
TTC24	17.3386284820608	-1.51840324064207	0.147621421405275	-10.2857920360589	8.16678326771735e-25	1.02315136015556e-22
KLRB1	163.744377172691	-1.03210640324037	0.100413971675531	-10.2785138962079	8.80751291665478e-25	1.09639511110255e-22
FAM3D	111.087398941455	-1.67053509372125	0.163650237426416	-10.2079600982699	1.82664637546134e-24	2.20370226926027e-22
SP140	324.864778277907	-1.01032373298881	0.0990273151632918	-10.2024752597082	1.93282617617315e-24	2.27561173416434e-22
SPIB	304.331216996047	-1.66852513095234	0.163576437385235	-10.2002779717156	1.9770583772399e-24	2.31375023501657e-22
PCDH9	130.936708432795	-1.26864772608403	0.124388283290802	-10.1990934557567	2.00131759819985e-24	2.32819947257249e-22
CD52	1451.17930437226	-1.08852352240854	0.106991230919323	-10.1739508280762	2.59177894559121e-24	2.96220629898448e-22
CD5	550.870281533795	-1.11295740498575	0.10967215450401	-10.1480399470501	3.38085185819803e-24	3.77573535523555e-22
IL21R	338.420426488334	-1.01384568324499	0.0999848116054108	-10.1399969351957	3.67111099066661e-24	4.07660188645387e-22
SH2D1A	233.963367333212	-1.26477430946531	0.124781194958599	-10.1359368283413	3.82687526914725e-24	4.22556216159401e-22
GNLY	399.561503707055	-1.25422921029106	0.123760833232588	-10.1342983683209	3.89157225927806e-24	4.2728588896253e-22
NCAN	40.97512112544	-2.41894496163129	0.239476885542517	-10.100953819202	5.47074702297494e-24	5.84263824136734e-22
XCR1	89.101550377096	-1.19161534533591	0.118000433770876	-10.0983980080081	5.61519526484161e-24	5.96431392696003e-22
MYO7B	70.0518034591113	-1.03373740783776	0.102492273237345	-10.0860033169905	6.3710940591804e-24	6.73063039419577e-22
PNLDC1	52.1220527512993	-1.52254291076552	0.151180728494346	-10.0710118672464	7.42106198818848e-24	7.79770083318041e-22
LYZ	9331.08995372283	-1.19809837325416	0.119131620979109	-10.0569300023564	8.56269116647768e-24	8.94915701377753e-22
CD6	737.2246979765	-1.00979737177953	0.100588453839445	-10.0388994286693	1.02814854684677e-23	1.06883697870071e-21
S1PR4	168.967875403751	-1.12264972897346	0.11201087236284	-10.0226853455514	1.21165300721631e-23	1.24634454594924e-21
DMD	1022.30021741569	-1.02060780326173	0.102101706683134	-9.99599160892697	1.58690934749936e-23	1.59049006602705e-21
SIRPG	176.299021613331	-1.2295652077117	0.123180771563816	-9.98179498392489	1.83123568055804e-23	1.81673452491504e-21
CXCR6	288.88567441157	-1.02311441125318	0.102633253258878	-9.968644457489	2.09062576022533e-23	2.06359544736585e-21
CD3E	1250.37781080454	-1.14871512785215	0.115385445097658	-9.95545951987204	2.38717476082403e-23	2.32780423912701e-21
CALB2	955.683209529233	-1.54340244098518	0.155035198386854	-9.95517441874061	2.39402707769407e-23	2.32780423912701e-21
SCARA5	234.318024072269	-1.584910274537	0.159438632241066	-9.94056617433007	2.77246838484804e-23	2.66921783810198e-21
CCL17	67.8630889144829	-1.26666067682253	0.127605197006434	-9.92640352068626	3.19574666117631e-23	3.06165062480538e-21
TIFAB	61.8000035334908	-1.29956552277598	0.131043229267612	-9.91707492282603	3.50888629442881e-23	3.3290132882678e-21
GPR171	116.623061841102	-1.19888846428276	0.120962846987665	-9.9112123609741	3.72103123359318e-23	3.51322871639349e-21
CD3G	303.771250837265	-1.13660119975395	0.114845557169142	-9.89677988222033	4.2989422011309e-23	4.02002518559341e-21
KRT86	336.010399226694	-1.42326020795955	0.143954950091188	-9.8868445097441	4.74756892541354e-23	4.41840414658487e-21
C11orf21	80.0917429212784	-1.08057067017684	0.10967327475528	-9.85263431394724	6.677053564794e-23	6.12658849156497e-21
BARX1	73.6301741083342	-1.69383193109398	0.17197458418538	-9.84931546203427	6.90123947320954e-23	6.30270206843024e-21
CCL18	569.387698336509	-1.59792595321763	0.162316679928535	-9.84449628911313	7.24009820627333e-23	6.58141764387935e-21
NUGGC	73.5008920558376	-1.20106339751187	0.122106075456483	-9.83622963085007	7.86014652011009e-23	7.07920293037012e-21
TBX21	92.2503512515448	-1.10142248551744	0.111982076058412	-9.8357033936655	7.90135091938724e-23	7.08366983341763e-21
BNC1	75.2517414750671	-1.61699031418293	0.164702281366462	-9.8176558379609	9.45157766290774e-23	8.33637829984254e-21
IRF4	452.551377943084	-1.2500142446767	0.127399929440501	-9.81173419927592	1.00230974610532e-22	8.78436846541814e-21
TLR8	196.519970011001	-1.03567402631992	0.105587346929396	-9.80869447370864	1.0329627889206e-22	8.97254433185079e-21
C2orf40	247.248886574736	-1.56210404719178	0.159294807886173	-9.80637139352345	1.05701302821653e-22	9.1408241696743e-21
PDCD1	151.275218991014	-1.19006844798074	0.121504822691493	-9.79441327199324	1.18986196554768e-22	1.01864415255353e-20
IDO1	944.916176576972	-1.43323007196552	0.146342653487999	-9.79365918141599	1.19877279516636e-22	1.01864415255353e-20
XPNPEP2	71.0038229988975	-1.153257696926	0.11780886214096	-9.78922702390685	1.25249711684247e-22	1.0596884697649e-20
CD96	555.807972703789	-1.06414095826972	0.108783773575542	-9.7821662486341	1.34304719577071e-22	1.12654568215205e-20
SYNM	3508.73526518364	-1.19474207319014	0.122172108570725	-9.77917208082326	1.38337486164996e-22	1.15541360239687e-20
TRAT1	112.718349195038	-1.28167513022573	0.131299960135819	-9.7614281748444	1.64817606554609e-22	1.36491326377257e-20
PLA2G4A	354.029289152893	-1.05524694572517	0.108151436725358	-9.75712369318663	1.71963170272266e-22	1.4180794091988e-20
MAGEB2	4.79985367444077	-3.3249362998516	0.340950094446872	-9.75197354101246	1.80916419887805e-22	1.48564307154927e-20
SLAMF7	1291.74859405034	-1.10560035061962	0.113393182852029	-9.75014831413949	1.84198962624114e-22	1.50626967595217e-20
DAZL	9.06481763783758	-1.85856695272968	0.190653378937698	-9.74840814826062	1.87383397669039e-22	1.52592546835154e-20
SLA2	205.618567293103	-1.03322510094749	0.106016935376365	-9.74584954073132	1.92164753071235e-22	1.55836843735444e-20
UBASH3A	142.183208473263	-1.09077032368194	0.111941597270307	-9.74410183774713	1.95499958623628e-22	1.57886412865297e-20
TIGIT	486.896292637785	-1.17011348974513	0.120312862096813	-9.72558934558112	2.34543231599606e-22	1.87865283540274e-20
COL4A4	211.47690368782	-1.05777837298664	0.108826848642718	-9.71982912469839	2.48197651754439e-22	1.97185971784095e-20
KRT79	32.3572464329029	-1.84946956702577	0.190514740285543	-9.70775050924555	2.79435901842582e-22	2.19329127132989e-20
PYHIN1	152.99122117983	-1.13044689238296	0.116494996194719	-9.70382359164545	2.90406942599076e-22	2.27028531446254e-20
INSL3	13.2404786063363	-1.15662668259653	0.119213043770673	-9.70218229492994	2.95117751367914e-22	2.29792084969502e-20
CD1C	156.720725912444	-1.18198077447336	0.121914324052239	-9.6951755559658	3.16093604192108e-22	2.42264054914923e-20
EPHB6	584.122328580071	-1.15517799675531	0.119302889608184	-9.68273275315595	3.57042331344244e-22	2.72579504835621e-20
FCN1	239.51434165304	-1.16335979023903	0.120646419493873	-9.6427212271982	5.27701787250077e-22	3.95149568199828e-20
PTGDS	1645.59102432869	-1.24363720534575	0.129053822046989	-9.63657786820868	5.60245692412974e-22	4.15921050429957e-20
MDS2	7.01722251079751	-1.23317314566356	0.128257467523368	-9.61482531564007	6.92267545072253e-22	5.06729471943525e-20
TESPA1	235.210794127988	-1.02664452467897	0.106812073489587	-9.61168986930164	7.1367938020701e-22	5.20453350998724e-20
AC008878.3	3.068193425507	-1.93568972785181	0.20151861953047	-9.60551304073982	7.57795920626788e-22	5.5057113281524e-20
MAGEA4	64.8129986680434	-4.13080302445991	0.430640340866802	-9.59223424388281	8.61978614899388e-22	6.21642437254378e-20
LAX1	201.966842651065	-1.19349810601485	0.124437254004721	-9.59116396099175	8.70968293575634e-22	6.2581633564861e-20
CADM3	255.614109070774	-1.40233815784745	0.146240492323003	-9.58926037222364	8.87187004406162e-22	6.35134901615898e-20
CSN1S1	23.2112862400994	-3.0422005295064	0.317439108139964	-9.58357194024451	9.37454840351689e-22	6.68672167877132e-20
HSF5	7.42793881335934	-1.10589555447453	0.115465180344913	-9.57774067620245	9.91909606260372e-22	7.02387005244664e-20
CLEC4E	125.782210935685	-1.1767244998436	0.123021734321869	-9.56517566859254	1.1201108963056e-21	7.84639690229273e-20
CD3D	462.6236413722	-1.12169199263423	0.117650579765608	-9.53409660087481	1.51196210391487e-21	1.04786479996143e-19
MSLN	1083.54985402916	-2.01601147007907	0.212844835091616	-9.47174249829135	2.75213770623332e-21	1.85475101140083e-19
FCRL5	328.525459317523	-1.50567574580498	0.158992144906282	-9.47012663230938	2.79504644493701e-21	1.87719545429034e-19
CLEC4G	10.377190926817	-1.50786309792673	0.159266417122107	-9.46755207515386	2.86478395053974e-21	1.91744306607359e-19
EGFR	2891.84209400808	-1.05935957818612	0.112131680686609	-9.44746009066666	3.47151953845166e-21	2.29991111388133e-19
SBSN	142.101697359699	-2.19710479334156	0.232754681193657	-9.43957295326541	3.74301766878144e-21	2.47140328779272e-19
MME	1711.92355243127	-1.03627701417872	0.109801548652129	-9.43772676159448	3.8095426480865e-21	2.50685863684184e-19
IL18RAP	49.2108996392166	-1.02861165989898	0.109012405406477	-9.43573032870503	3.88279786299308e-21	2.54648998101801e-19
PTGFR	200.670697567117	-1.2681145440968	0.134440313368275	-9.43254677354872	4.00250475736753e-21	2.61621916314351e-19
MYBPC2	21.9671404028832	-1.16425594163184	0.123581272699849	-9.42097387570651	4.46923279864256e-21	2.89013148721828e-19
CTSW	352.766226389758	-1.06967695102714	0.113894141622661	-9.39185225673019	5.89542335766821e-21	3.74091409422947e-19
ZBED2	84.3033030003915	-1.34276960336764	0.14298172648969	-9.39119729726066	5.93220307068849e-21	3.75207044703999e-19
CD38	421.914678270147	-1.22363367683442	0.130521053155161	-9.37499083293319	6.91817812383646e-21	4.34755219460642e-19
AC007906.2	104.816354543556	-1.17931093350914	0.125827293424845	-9.3724572897495	7.08631631950772e-21	4.43894122270701e-19
KCNA3	79.9233445827411	-1.11428272535494	0.118944078663813	-9.36812271676321	7.3834016132742e-21	4.61026201692751e-19
FUT7	53.4059888055252	-1.07262631465503	0.114716222663068	-9.35025831355551	8.74339257225956e-21	5.39056354675839e-19
MRC1	758.705121784032	-1.01569116833047	0.108779239851185	-9.33717839653945	9.89354803617763e-21	6.0804875100332e-19
LIPG	294.018033733126	-1.09610975750131	0.117678490947633	-9.31444437020422	1.22592498654536e-20	7.46401181839333e-19
C2orf82	311.835190351961	-1.28679292353986	0.138657456262777	-9.28037307349127	1.68886172085138e-20	1.01248814332268e-18
HS3ST4	29.0643379340577	-2.05887000763656	0.222613426520294	-9.24863356096299	2.2738080303445e-20	1.35485683369064e-18
WNT7A	6.9017739506321	-1.65890793957801	0.17938602464843	-9.24769888194595	2.29377485738345e-20	1.36259987272651e-18
TNFRSF13B	50.3202455305736	-1.43597419702913	0.155422174482148	-9.23918483198205	2.48382246209595e-20	1.47102503633949e-18
CLDN16	18.0501914371147	-1.39214153571362	0.150688010989262	-9.23856865967145	2.49816545394278e-20	1.47504971697456e-18
KCNK17	75.006431088895	-1.2782038014029	0.138463275360595	-9.23135609838867	2.67226935403115e-20	1.57309735708388e-18
LTA	72.1495263522525	-1.09208913650591	0.118665044173375	-9.20312417286355	3.47690749876275e-20	2.01640000462371e-18
TIMD4	40.1897553013519	-1.18265135048373	0.128581515330724	-9.1976778111678	3.65768599229094e-20	2.108726107178e-18
CMTM5	13.5544514948734	-1.72394411864562	0.187463430769844	-9.19616221449705	3.70962441557278e-20	2.1323793993516e-18
CD2	1114.60789070197	-1.01978379691878	0.110977035549678	-9.18914252725992	3.95985224194767e-20	2.26954112072215e-18
PAK3	171.98479844615	-1.0342205265544	0.112884997981422	-9.16171807634358	5.10775325318381e-20	2.90191655756466e-18
EOMES	181.368269888941	-1.12364183265545	0.122745936150009	-9.1542080161598	5.47579822780588e-20	3.10200001635473e-18
STEAP1B	33.5955790406642	-1.09181797689423	0.11932517609755	-9.14993811533665	5.69661720917717e-20	3.21776551260574e-18
GZMB	278.355721871316	-1.29729856642384	0.142249776852329	-9.11986363093263	7.52189174744713e-20	4.17635944068485e-18
CR2	254.469548832701	-1.84700869659057	0.202975721440962	-9.09965331557053	9.06206294428862e-20	4.93339716387679e-18
BBOX1	400.243229154842	-1.4818582258174	0.16327616323161	-9.07577809576134	1.12868137497388e-19	6.11051213088352e-18
TMIGD2	20.5562521989367	-1.14136771184182	0.125892691657223	-9.06619516047446	1.23245596563256e-19	6.65390038461955e-18
NCR1	9.52300260854916	-1.19581802983687	0.132010017957813	-9.05854001337253	1.3220822472979e-19	7.07911655923016e-18
NKG7	507.764629972046	-1.06439351845267	0.117523745186756	-9.05683797568952	1.34286859489994e-19	7.17077153517063e-18
SSX1	4.84635697778806	-3.94563725297791	0.435833051904294	-9.05309323315008	1.38974547327325e-19	7.4008679917309e-18
PAGE2B	3.96783036548601	-1.9622360990667	0.216861283138982	-9.04834680798758	1.45149131665269e-19	7.70868105778811e-18
AC119396.1	30.9708987078312	-1.00700439969692	0.111348751963015	-9.04369723004536	1.51460373088547e-19	7.98515506724371e-18
SSTR3	22.5368614576703	-1.27711995940344	0.141211731324173	-9.04400751571853	1.51030881922338e-19	7.98515506724371e-18
GZMA	443.364545364811	-1.01377158251386	0.112288446427429	-9.02828042214523	1.74390466620084e-19	9.06459382878436e-18
CD209	255.188968252872	-1.00723622254557	0.111562841370983	-9.0284203070463	1.74167726617581e-19	9.06459382878436e-18
GZMK	411.225699006235	-1.16985672543741	0.129773219910545	-9.01462355826427	1.97547746096785e-19	1.01942805716348e-17
AIM2	158.935094834842	-1.16478788251049	0.129724517478518	-8.97893401456184	2.73402674345773e-19	1.38429582057352e-17
CXCL9	6753.42251285215	-1.29233158791349	0.143979655011994	-8.97579305774719	2.81317775556919e-19	1.42069111252828e-17
CTLA4	159.820319829902	-1.06603043532646	0.118966898657154	-8.96073149219943	3.22531570686125e-19	1.61216292007407e-17
TGM1	125.528827683289	-1.01842153376159	0.113759928795933	-8.95237492270648	3.47914988787264e-19	1.72723001928438e-17
HPSE2	59.3386386803939	-1.3490160297972	0.150883181303783	-8.940797895036	3.86370432321172e-19	1.89253727551002e-17
TNFRSF17	117.080965738093	-1.33673748564404	0.149626736596342	-8.93381434395809	4.11567756315075e-19	2.00590529412016e-17
DDX43	42.1099495811118	-1.24785641277824	0.139779931412094	-8.9272930682686	4.36559740308507e-19	2.11715224927778e-17
FAT2	822.438587535619	-1.29641273015629	0.145441634403894	-8.91362872446914	4.93890083235666e-19	2.37748467654135e-17
CXCL3	31.9878229303782	-1.19440612401482	0.134009978645672	-8.91281482234156	4.97530383392486e-19	2.38912378698348e-17
GPR174	63.1971227124636	-1.22703560609611	0.138074822129835	-8.88674406505698	6.29257341098882e-19	2.99226410570232e-17
GLB1L3	26.2885057241805	-1.23142369425634	0.138581413468455	-8.88592245840131	6.3392561587002e-19	3.00714617392322e-17
ICOS	150.453783172275	-1.12111725758032	0.126330043727611	-8.87451016796638	7.02418701004762e-19	3.32398815797508e-17
THEMIS	136.581401639141	-1.07419728303697	0.121212874363216	-8.86207252059812	7.85404792042366e-19	3.69878343510265e-17
ALDH3A1	70.0747862765947	-1.47680764306071	0.166860168986048	-8.85057022316805	8.70732550179451e-19	4.06147898823561e-17
DHRS9	118.068074000322	-1.00948780362157	0.114079387856745	-8.84899386810559	8.83118248657685e-19	4.10944358375376e-17
GFAP	81.3271466563281	-1.34442839869633	0.152571502477599	-8.8117923522037	1.23160601936605e-18	5.65035400058454e-17
SCML4	107.053821857041	-1.09482825040519	0.124333468200404	-8.80557959374638	1.30178116572392e-18	5.95831641754293e-17
CPLX2	40.9889016400221	2.70505689344464	0.307481275703433	8.79746868246274	1.39936838813707e-18	6.3900130321848e-17
CXCL5	84.9965910917783	-1.75628060581501	0.199787934970186	-8.79072405486895	1.48599142638498e-18	6.7589817282466e-17
COL19A1	14.9904312646517	-1.74163440483743	0.198123703115441	-8.7906412885016	1.48708664712753e-18	6.7589817282466e-17
CD7	400.519451727883	-1.00125125254848	0.114128160974087	-8.77304290196891	1.73901741744604e-18	7.84927399689731e-17
IGF2BP3	55.2032837534649	-1.56817915194912	0.178812160728163	-8.76998043960292	1.78697326707791e-18	8.01023062655291e-17
CCL23	14.6565648988012	-1.01377299480328	0.115620530222422	-8.76810539489014	1.81697715897183e-18	8.12608732149783e-17
CXCR3	333.593136653182	-1.02317520284488	0.116711394365132	-8.76671218273572	1.83959253444524e-18	8.20844668794469e-17
SOX8	302.988631473915	-1.49219522864946	0.170287204505232	-8.76281475748588	1.90434456812083e-18	8.47802055566137e-17
IKZF3	1320.45629569525	-1.03771748158025	0.118570111257752	-8.7519314148607	2.09731859174506e-18	9.21123473192483e-17
KCNE5	17.901819547311	-1.28870527753615	0.147897068769092	-8.71352818728393	2.94560397300639e-18	1.28096655548913e-16
CSAG1	23.2640705370618	-2.25717039350252	0.25928511507495	-8.70536047875351	3.16566974856464e-18	1.36889680891422e-16
TEPP	14.404123806887	-1.24527391060762	0.143063718015093	-8.70433068485084	3.19454353129619e-18	1.37823750056629e-16
FMO2	1280.63266035044	-1.10713228849492	0.127676787477111	-8.67136705404184	4.26962934142239e-18	1.82195711460173e-16
JPH2	356.888792771653	-1.00972294052143	0.116538108319842	-8.664315519437	4.54233768516468e-18	1.92674780084979e-16
CELF3	30.7437539344224	1.58978498886385	0.183866990334185	8.64638609667975	5.31560471955459e-18	2.21983287690117e-16
TDRD12	115.504018418681	-1.42455632313424	0.165283733710893	-8.61885371990691	6.7627682521727e-18	2.78842917131779e-16
SLC16A6	2148.11816532258	1.12844226044377	0.131625351890169	8.57313765349222	1.00703015766756e-17	4.09176661152906e-16
ATP8A2	372.292751976236	1.15948397454738	0.135597992324039	8.55089337736323	1.22139413573814e-17	4.91171337219467e-16
IL17B	53.7240030779009	-1.23096817237378	0.143964184617128	-8.55051675281276	1.22538644818764e-17	4.91764943395877e-16
LIPF	4.22818692873129	-2.32683062298902	0.272517652319426	-8.53827487205005	1.36240520668875e-17	5.43405048153572e-16
SEZ6	26.2082427118263	1.55745257975509	0.182518977308724	8.53309942187939	1.42478143296526e-17	5.659741529649e-16
GPR88	34.7546688029066	-1.10291059914196	0.129256220571419	-8.53274677432303	1.42913276127302e-17	5.66551129539959e-16
LACRT	46.1712047235149	3.32364411435594	0.38956437863433	8.53169410921866	1.44219977283479e-17	5.70573934418686e-16
ADAMDEC1	608.981726220418	-1.18324974151815	0.138696799430459	-8.53119716083588	1.44840942287017e-17	5.71873005264135e-16
TKTL1	5.58657397641624	-1.30119870912615	0.152635935066814	-8.52485169076714	1.53005735084714e-17	6.01678890642988e-16
PYY	67.6236543784917	1.42634768094455	0.167542393005303	8.51335387634938	1.68973391601342e-17	6.59164863364595e-16
IL6	185.199310217876	-1.18888228149817	0.139671238579434	-8.51200500253332	1.7095120119747e-17	6.65551847849274e-16
CCL19	1474.07688728112	-1.33472819999025	0.157010257843932	-8.50089808346773	1.88129488711444e-17	7.20941711250287e-16
KLK5	1381.09629554358	-1.77291922396783	0.20913207161296	-8.4775099787132	2.30064635925916e-17	8.74782732400018e-16
CHRDL1	1081.66776999052	-1.1727123043556	0.138920405710804	-8.44161301109984	3.12988110576461e-17	1.17635377559737e-15
COL6A6	174.002911033252	-1.03977731978989	0.123337445719134	-8.4303458185577	3.44645199311731e-17	1.28790550197868e-15
LRRC3B	7.79107606013602	-1.41902971745741	0.168333271689457	-8.42988259668148	3.46012186054404e-17	1.290546214551e-15
CCL13	107.663653383565	-1.27798338149769	0.151686897389433	-8.42514022959191	3.60318455151002e-17	1.34134550237546e-15
COL9A3	833.684941467772	-1.34080130685172	0.160083614067581	-8.37563116413454	5.49286884944568e-17	2.00284755211878e-15
KIF19	77.8848725764069	-1.08959380982959	0.130385017483581	-8.35674091133054	6.44746891337851e-17	2.32489543252896e-15
CD1E	151.413130737512	-1.03418296503789	0.124269753886348	-8.32208105911044	8.64321663928845e-17	3.07692214933067e-15
FPR2	24.8511675591594	-1.10525270544697	0.1331808058794	-8.29888885375728	1.05089627082436e-16	3.72078201394769e-15
DCSTAMP	64.2562723168806	-1.00690402384557	0.121339222423043	-8.29825676923366	1.05650140927406e-16	3.73386320847236e-15
XCL2	35.1513056322537	-1.0046176049518	0.121311261587088	-8.28132188066149	1.21815433569691e-16	4.27158304406275e-15
STRA8	14.777075842994	-2.4821088304695	0.299728781400567	-8.2811828042377	1.21957804880629e-16	4.27158304406275e-15
CLEC2L	21.2525549948321	-1.34188508962846	0.162291841578072	-8.26834594136353	1.35830277515571e-16	4.74047668529343e-15
PLD5	19.3424300242213	-1.33467572682536	0.162117496104102	-8.23276795472039	1.82936348520708e-16	6.28349384092922e-15
KIR3DX1	4.27658519560609	-1.23034590849666	0.149444386821309	-8.23280107514365	1.82885757974781e-16	6.28349384092922e-15
SLC6A17	173.365728670191	-1.229601077548	0.149590397104657	-8.21978617175366	2.03866338609697e-16	6.96567084228658e-15
IL21	2.63970744335153	-1.94563790617364	0.236717038543534	-8.21925585984308	2.04769759278274e-16	6.98432840372529e-15
KRT17	13175.4471078598	-1.41254474630579	0.171898857753975	-8.21730152696801	2.08133293205042e-16	7.0866848125424e-15
RTP5	5.84162692786026	-1.30483203034117	0.15889380906414	-8.21197526842885	2.17579097472487e-16	7.39541892348222e-15
CYP2F1	5.66918570133443	-1.73510328879039	0.211583308138482	-8.20056791840481	2.39254018481599e-16	8.08993172526708e-15
CXCL2	184.086789347544	-1.12936541925064	0.137746716225106	-8.19885548055481	2.4268647144909e-16	8.19182106735926e-15
GRIA4	79.6223760962351	-1.37167410291369	0.167390246639468	-8.1944684977259	2.51702878665133e-16	8.46692093051871e-15
TRIM29	3756.12304203219	-1.19267566278977	0.145643718401453	-8.18899486967422	2.63416767692517e-16	8.84573420581194e-15
MIXL1	27.4656294609118	-1.05275367034273	0.128624544026367	-8.18470283655136	2.72976399285243e-16	9.13536086923082e-15
MSMB	448.606820025913	1.54957119350979	0.189989445779133	8.15609091944614	3.46041994827872e-16	1.14433921267613e-14
COL17A1	2708.46090057552	-1.27892911505113	0.157243393749962	-8.13343622616542	4.17289659992752e-16	1.36608192879369e-14
PTGS2	316.300212299453	-1.14650449773458	0.141004151488133	-8.1309981701572	4.25769774039039e-16	1.38918939295809e-14
SULT1E1	18.8272769207872	-1.88079718573249	0.231345307688233	-8.12982638172677	4.29905728113627e-16	1.39801623132325e-14
HGNC:18790	167.01047942685	-1.08041638160749	0.133306333956905	-8.1047640388698	5.28479811036339e-16	1.70158310163002e-14
NIPAL4	58.5228055921773	-1.15346836889522	0.142463092675221	-8.09661188196178	5.65110039110668e-16	1.81057550891457e-14
S100A8	2247.93404746386	-1.55115080039361	0.191698884174389	-8.09160056968576	5.88857427527597e-16	1.8835727599999e-14
IFNG	28.5939290921467	-1.33242720615182	0.164752224385521	-8.08746110179332	6.0921277658219e-16	1.93916197158344e-14
CYP19A1	37.1671454342074	-1.00692535174747	0.124793020532907	-8.06876336070376	7.10137504266478e-16	2.24215305062747e-14
FCRLB	297.924541654461	1.19079198269502	0.147673197532056	8.06369742509655	7.4020834666961e-16	2.32957035866519e-14
INA	37.7456957297974	-1.62724758318544	0.201840569025487	-8.06204417200172	7.50290778580298e-16	2.35372118404066e-14
COL6A5	18.2065035094161	-1.4566452534887	0.18076370387978	-8.05828394873712	7.73729249324657e-16	2.42335968730787e-14
CLEC6A	8.15051701368838	-1.46685898954412	0.182227108797783	-8.04962005500452	8.30514555776284e-16	2.59189056544954e-14
DCAF4L2	5.5531578346726	-4.04976386760054	0.504281122875001	-8.03076634023515	9.68656829435446e-16	2.98602982247419e-14
B3GALT1	24.9772485366313	-1.09743649780873	0.136943703166993	-8.0137784536941	1.11237009146344e-15	3.4035446794884e-14
AKR1D1	11.3607349074437	-1.30746288258292	0.163642978609327	-7.98972796568492	1.35236834695114e-15	4.11692943501761e-14
NPFFR1	38.1625348007505	-1.10654112395623	0.138745202103957	-7.9753469466075	1.51953354899811e-15	4.59007166640171e-14
KRT81	5298.81387583301	-1.75493408494871	0.220154750873163	-7.97136595048899	1.56930053855477e-15	4.73308792060408e-14
CLDN1	2392.80383589553	-1.05343912769925	0.132207167724385	-7.96809390770232	1.61140399567962e-15	4.83767737197581e-14
CLEC4C	12.3686049402727	-1.4406308644766	0.180799204120099	-7.96812614019935	1.61098386259211e-15	4.83767737197581e-14
IL33	819.811233230404	-1.01867338507627	0.128042971288318	-7.95571498245299	1.78099973954124e-15	5.29799983403256e-14
KRT72	5.64594318398504	-1.73776948408581	0.21861225193386	-7.94909465829739	1.87879458047735e-15	5.56350928497717e-14
SMYD1	62.5721225210528	-1.6166206964369	0.203435506321859	-7.94660050089397	1.91699366462545e-15	5.65093879056406e-14
CLCA2	1494.35380429994	-1.70048082966131	0.214093157648257	-7.94271450961129	1.97803863406212e-15	5.81335143821204e-14
POU3F2	7.59704450702695	1.29064773812468	0.162508445653871	7.9420348458298	1.98891042486095e-15	5.83652632785022e-14
GPR25	8.29412590072306	-1.22847355718198	0.154714672741171	-7.94025243641337	2.01770186561445e-15	5.90328821280971e-14
LBP	606.180946725833	-1.55551811470832	0.196024596707767	-7.93532108129918	2.09951455666806e-15	6.09701522964646e-14
GPR12	68.5864480995641	-1.7550686114005	0.221316676833509	-7.93012364233535	2.18927808120828e-15	6.33885197320513e-14
SPHKAP	29.1143866497492	-1.85247639029009	0.233956498499929	-7.91803776414722	2.41288088184848e-15	6.93490352277158e-14
CLLU1OS	9.05429141350563	-1.56825394429528	0.198252209487113	-7.91039831713565	2.56566662038008e-15	7.29889205658053e-14
KIRREL2	33.3440982502594	-1.38154244809432	0.174700019844583	-7.90808409365594	2.61380235175296e-15	7.42502226201451e-14
TF	961.724248485369	-1.2568465261869	0.159158766317102	-7.89680992929291	2.86132196942594e-15	8.10459080731314e-14
PNLIPRP3	11.7474305543395	-2.95827402451125	0.375992646647523	-7.86790393612272	3.60632320425887e-15	1.00832590420652e-13
PRKAG3	10.6000021696429	-1.59477449803218	0.202720917183845	-7.86684729028679	3.63690142273359e-15	1.01542287722722e-13
SLC26A7	60.4676555951954	-1.0637203649025	0.13547713664257	-7.85165963249519	4.10567488789797e-15	1.13979133535622e-13
HTR2A	34.5369992616242	-1.04315192871542	0.132999271939493	-7.84329051959012	4.3889099612784e-15	1.21496963573973e-13
OLAH	14.6615407414593	-1.44337536486758	0.184597510460202	-7.81904025286819	5.32275893750029e-15	1.45697479936283e-13
NTS	137.504888118906	-2.23355620486127	0.285813629845729	-7.81472950071296	5.50811884718845e-15	1.49931301879458e-13
CAPN6	640.122129586465	-1.4167563350388	0.181304701975032	-7.81422831071368	5.53007780983727e-15	1.50319667198136e-13
XAGE2	14.8620442400391	-3.42813439955337	0.438951021244765	-7.80983352045055	5.72635730611898e-15	1.55223199987225e-13
JSRP1	102.146541215577	-1.05551631658778	0.135356293602216	-7.79805865318483	6.28667905502526e-15	1.69238092908283e-13
KRT13	156.076779833958	-1.84292020563997	0.236567314949487	-7.79025710307225	6.68729791146095e-15	1.79036370385743e-13
ZNF80	12.203010140536	-1.07110734039363	0.137658650366232	-7.780893809027	7.20139254983569e-15	1.91488457134679e-13
TENM1	72.4057208110222	-1.03030869328078	0.13297758040136	-7.74798797038604	9.33599821262577e-15	2.45245630467148e-13
FCRL4	11.1968293206512	-1.18817505299994	0.153474582213777	-7.74183604777575	9.79913001844588e-15	2.56721443807649e-13
IGLL5	3518.96795645304	-1.26988219882855	0.16405463220156	-7.74060556405596	9.89444112405252e-15	2.58871428819923e-13
CA6	18.5189432362518	-1.84762613969265	0.239089970895085	-7.72774421601901	1.09469019173478e-14	2.84744925384086e-13
LGR6	684.584756255303	-1.18572119417379	0.154035142513782	-7.69773166579629	1.38502835442499e-14	3.54770565647209e-13
PRLH	5.19041761346995	1.36404454670303	0.177229010641871	7.69650827346413	1.39834751000634e-14	3.57713399680155e-13
FMR1NB	2.70226323249194	-1.80035570698942	0.235813946364334	-7.63464474746487	2.26443950512528e-14	5.65213354893594e-13
KLK8	176.872863978502	-1.64868043256052	0.216056346451489	-7.63078918827637	2.33320948497127e-14	5.80155803744002e-13
NRG2	110.119756172468	-1.00868765457909	0.132365452362745	-7.62047525675206	2.52743412100895e-14	6.24477527951946e-13
NFE4	29.2722996612769	-1.94079331133185	0.255327187780111	-7.6012011419766	2.93394669085777e-14	7.17660251891418e-13
PHF24	55.019074941902	-1.09237541869569	0.143903986189166	-7.59100180352015	3.1744153512021e-14	7.7261237389656e-13
VIL1	19.9855383382061	1.30914277926022	0.172585555575619	7.58547130374772	3.3128063836431e-14	8.0329389530919e-13
KIR3DL1	5.10145068446573	-1.30478205947901	0.172195897732523	-7.5773121001162	3.52787413593133e-14	8.50169816432083e-13
CHIT1	982.295107772055	-1.29730862185144	0.171411155241768	-7.56840253495546	3.77841643751716e-14	9.0607816999798e-13
LGALS7B	37.690307496994	-1.43999747593678	0.190322674445453	-7.56608470395094	3.8464129476352e-14	9.20126005490604e-13
PRSS48	1.25292483967857	2.15224189840791	0.284551837943551	7.56361973959509	3.92004621772041e-14	9.35450345288494e-13
S100A2	875.874812239939	-1.25984034708486	0.166912676423137	-7.54790093887814	4.4232914851242e-14	1.04913602894742e-12
XKR4	10.949020613937	-1.21194799243916	0.161057586859841	-7.5249357454601	5.27462570953969e-14	1.23457826188316e-12
QRFPR	23.1843707730182	-1.36380170272092	0.181468128158138	-7.51537868695299	5.67464351980253e-14	1.31873047504186e-12
SPIC	2.68818455999688	-1.39597147997209	0.186758836131255	-7.47472788377731	7.73637725539612e-14	1.77154199322746e-12
SPAG17	299.615223735966	1.150442660355	0.154178490140672	7.46175850668497	8.53752594934306e-14	1.9379489797208e-12
AC136428.1	14.0187104756602	-1.37245753133839	0.183994129928138	-7.45924629157694	8.70188135261781e-14	1.96839779115234e-12
NPY2R	28.7084681285037	-2.04414055933104	0.274826788487728	-7.43792324823647	1.02280453012904e-13	2.28976995840114e-12
TNIP3	46.167066503875	-1.03528498013455	0.139244225058544	-7.43502992457511	1.04544293249108e-13	2.33777307466885e-12
SLITRK6	4493.42745689987	1.38965682285514	0.187704872610121	7.40341368623699	1.32727444790754e-13	2.92779365800282e-12
KRT6A	1071.90809379342	-1.75241075679607	0.23769423424783	-7.37254213313788	1.67404661277844e-13	3.65559407822814e-12
GABRQ	69.1786083922901	-1.51603818415196	0.205916119506316	-7.36240653615005	1.80623889558524e-13	3.9179947808344e-12
PCSK9	86.2011847490057	-1.05171748812199	0.142911197884182	-7.35923779026973	1.84963291087335e-13	4.00323650167318e-12
KCNA1	36.1075885009298	-1.07739202582869	0.146742441994067	-7.34206144581029	2.10328786231618e-13	4.51225663897996e-12
ST8SIA2	104.468723618895	-1.01521990952011	0.13867707602999	-7.32074787400737	2.46592763089523e-13	5.27287632584425e-12
LOR	3.90627151341472	-1.50957291558622	0.206530901748918	-7.30918667764994	2.68764168248568e-13	5.69092839030337e-12
ATRNL1	571.508469457584	1.25673221178603	0.172111637326171	7.30184333441893	2.83851672947818e-13	5.98446288683081e-12
NPY	9.03436146267891	-2.16178854188455	0.296461047323594	-7.29198173385967	3.05428581086285e-13	6.42550719994655e-12
ANKRD30B	687.189274546997	1.4221414681748	0.195041221351362	7.29149181040479	3.06541528243516e-13	6.44198669676481e-12
KIR3DL2	4.63207570470371	-1.19683323527063	0.164417943468371	-7.2792130227615	3.35773123664593e-13	7.03360120996871e-12
C8orf86	21.5678051624433	1.2514947716238	0.172427523397541	7.25809167216542	3.9258946384916e-13	8.12793271341947e-12
CHST4	42.1161106408439	-1.34438706559383	0.18576810095924	-7.23691020499154	4.59021835799802e-13	9.40369261936198e-12
KIR2DL4	14.8969844103742	-1.16772521969065	0.16139767026539	-7.23508101306875	4.65251329077647e-13	9.51137235930286e-12
ERN2	9.06010392468992	-1.39644429192597	0.193171975489054	-7.2290211268513	4.86487755702646e-13	9.91440740088897e-12
BPI	96.812958014471	-1.24568894750035	0.172787648198548	-7.20936340350522	5.62140557261802e-13	1.13614012938207e-11
FRMPD4	5.95761751128432	-1.10322462051357	0.153563320046305	-7.18416754848038	6.7617901626621e-13	1.34301246889297e-11
RNASE7	22.8592490580383	-1.10432642098102	0.153727956044964	-7.18364082495196	6.7879048079013e-13	1.34683057427028e-11
GPR87	147.778214338762	-1.1423693810334	0.159221385967159	-7.17472325777285	7.2453596135982e-13	1.42745270451777e-11
IGF2BP2	478.030627573839	-1.04147227290811	0.145381996058065	-7.16369496324808	7.85310425914872e-13	1.54407514729178e-11
CSF2	3.31116634249046	-1.22007728829756	0.170967356324957	-7.13631721589335	9.58646370775944e-13	1.85319334030119e-11
CPA4	327.990899262489	-1.07759415774369	0.151352469882367	-7.1197659250702	1.08110509259761e-12	2.08168649553967e-11
KRT14	12460.6575323399	-1.36281907845086	0.192035465690144	-7.0967051505466	1.27766235465568e-12	2.42984988796999e-11
LAIR2	23.5424764878205	-1.00853410724281	0.142150030696474	-7.09485676718764	1.29485521974606e-12	2.45934406362652e-11
OOEP	7.69014505852029	-1.45959381026858	0.206077264668912	-7.08275031024698	1.41321176665493e-12	2.67893411905954e-11
CCL21	827.281701724754	-1.13499778368001	0.160412925667638	-7.07547586303382	1.48936783996505e-12	2.81238696273208e-11
SP7	5.1720309260116	1.34542837555429	0.190265680617457	7.0713140235699	1.5347339020203e-12	2.8908295060289e-11
CARD18	3.36353231699225	-2.81026871875774	0.397877991478354	-7.06314191522863	1.62779323754998e-12	3.05312773845267e-11
CLDN19	47.336016189634	-1.23934563512056	0.175535056382753	-7.0603881678095	1.66038127054714e-12	3.11126477004537e-11
HEMGN	2.48971313119075	-1.1513782686356	0.163118695499197	-7.05853038556984	1.68272705255183e-12	3.14710215455244e-11
CXCL13	2722.36829174855	-1.3245704575897	0.187733295597308	-7.0555968954539	1.71861374448206e-12	3.21114598682194e-11
LCNL1	12.3883244596694	-1.12705947167041	0.160068827001287	-7.04109283977792	1.90737858992545e-12	3.53344143710928e-11
CLCA4	22.9267874599237	-1.24579304151203	0.177002991650526	-7.03825980507559	1.94655493448414e-12	3.59919296495346e-11
ICAM5	70.6407332816723	-1.02605538510594	0.145877728944793	-7.03366711648116	2.0117476074239e-12	3.70920709806535e-11
RIMS1	179.056006279006	1.15310595860708	0.164020445937742	7.03025742927667	2.06152829389556e-12	3.79383323690158e-11
PTHLH	895.442732987195	-1.06570764497481	0.151664007192625	-7.02676702733618	2.11373856077433e-12	3.87895835040127e-11
EDN3	130.505348179374	-1.53853782996582	0.219749378311013	-7.00132961372167	2.53544648894445e-12	4.58821909073429e-11
RTP3	4.30794393554415	-2.31066197312476	0.331423483614171	-6.97193194618259	3.12617782158487e-12	5.57972779406892e-11
PVALB	765.563106970064	1.61743445484026	0.23205037536912	6.9701867634018	3.16520509948133e-12	5.63908554824642e-11
SYT16	26.1518968096286	-1.19836283059087	0.17322623861527	-6.91790597181063	4.5836834738538e-12	8.01283629812153e-11
MORC1	1.64055466810635	-1.57508046077236	0.22793272710946	-6.91028656019175	4.83675661528133e-12	8.42509548030823e-11
NLRP7	22.9999708091266	-1.12005567466025	0.162088470572795	-6.91015018342854	4.84140879990466e-12	8.42568954455357e-11
VCX3A	3.55971595744489	-2.25271027179865	0.328014305536123	-6.8677195895975	6.52362897867965e-12	1.10579188863239e-10
PAGE2	5.23189340849936	-2.10608683189114	0.307409778846156	-6.85107298732074	7.32981041574254e-12	1.22964647867186e-10
NDP	433.062190902874	1.24635102612839	0.181951385603206	6.84991225538887	7.38952991249777e-12	1.23754046795078e-10
RASGEF1C	46.0767977934797	-1.2433555212304	0.182487769977318	-6.81336355518478	9.5342786614139e-12	1.56586506015692e-10
MAB21L2	3.15618859681071	1.01418246956433	0.149208323252533	6.79709045351207	1.06753078323039e-11	1.73720413217775e-10
POLR2F	42.7245232395319	-1.09093615303545	0.16090688249517	-6.77992225141894	1.20240572470397e-11	1.94534912943828e-10
SLC39A12	10.8791333577863	-1.53530803891925	0.227018134343263	-6.76293126697002	1.35227401239236e-11	2.1698557716089e-10
FABP1	2.44922137079511	1.92846132843703	0.285270379996946	6.76011764157807	1.37879739680883e-11	2.20878822321573e-10
IGLL1	6.03735865572632	-1.20304022607819	0.178211638606459	-6.75062658918049	1.47208017332551e-11	2.35436455871308e-10
DMBT1	43.9274335523784	-1.19956907154855	0.178010576389551	-6.7387516847508	1.59753146735552e-11	2.52810971643695e-10
ERICH5	40.9159088585047	-1.22325945555054	0.18172920152374	-6.7312212087761	1.6824495038319e-11	2.6581886097729e-10
ZBTB8B	17.059770010494	-1.05497634886388	0.156885234684348	-6.72451012350836	1.76184170975838e-11	2.77688986899337e-10
PTCHD1	270.495948041679	-1.21322475062164	0.180509990168908	-6.72109476869613	1.80364232975186e-11	2.83819530536798e-10
XIRP1	138.468216313214	-1.01816721006811	0.152034920045432	-6.69692995374914	2.1284357800469e-11	3.30931972038477e-10
PROK1	16.4314773176124	1.30926575766785	0.195553228329526	6.69518866475377	2.15393558269749e-11	3.34630501019394e-10
ACP7	20.6358922597459	-1.27725041340419	0.190887349834158	-6.69112130538699	2.21466978586397e-11	3.42975485696714e-10
IL26	2.07206723578134	-1.30985002525576	0.195783918663635	-6.6902840345439	2.22737849054707e-11	3.44670508465969e-10
CDH7	94.7559427229989	1.40900759664343	0.210788196010613	6.68447106294548	2.31760189707204e-11	3.56655208475401e-10
CCDC144NL	6.15357945291916	-1.39122130210173	0.208397353903127	-6.67581078187984	2.458690318874e-11	3.77475597738205e-10
MOG	7.99102167549499	-1.64104636658329	0.246037948569304	-6.66989127541452	2.55993000876144e-11	3.92402134048891e-10
STAC2	2878.49605939476	-1.30692939308774	0.19686441684326	-6.63872839004875	3.16400803242833e-11	4.77508671704859e-10
MMP1	2153.73608679945	-1.22889411205182	0.185359583690217	-6.62978459266292	3.36177090391383e-11	5.03467053993041e-10
UBD	613.879830457201	-1.02440784289014	0.154593146528809	-6.62647643761646	3.43794320017041e-11	5.14086931171619e-10
CCL24	9.63230326641796	-1.30011472514145	0.196483926969671	-6.61690116434882	3.66806555272222e-11	5.47659840812857e-10
HABP2	56.0857610924927	1.18228021027689	0.179187940331352	6.59798984290256	4.16769812570051e-11	6.1707191036887e-10
SYCE1	10.4936423967833	-1.16730767503748	0.177157236822246	-6.58910522638551	4.424851095372e-11	6.54154990982982e-10
GPR15	16.2904855041549	-1.11282735728546	0.168975999657717	-6.58571252449837	4.52709015338042e-11	6.68258685480869e-10
C7	1459.78233574011	-1.0549554638092	0.160228540385697	-6.58406711606899	4.57750325605423e-11	6.75190367066595e-10
GTSF1L	3.2272261148012	-1.07593134584201	0.163494736871863	-6.5808316917581	4.6782392463352e-11	6.88490269807042e-10
ADGRD2	21.7397050596505	-1.35384560934546	0.206005866802419	-6.57187890014772	4.96842657299392e-11	7.25818066041113e-10
CD300LG	180.912429903512	-1.07227078879683	0.163200729247519	-6.57025733733434	5.02283785731485e-11	7.32038352597774e-10
CD1B	36.4881013917479	-1.08518230771477	0.165584980725932	-6.55362764761202	5.61558876247292e-11	8.11168268837921e-10
PKP1	2744.95950546006	-1.05436345401087	0.161742344959161	-6.51878426937046	7.0879506841392e-11	1.0067362512414e-09
CSF3	11.2439377171336	-1.38259362621172	0.212316115230338	-6.51195800522146	7.41774598652948e-11	1.04673232895835e-09
SAGE1	3.20767900484031	-1.60856527585784	0.247329696372044	-6.50372882615019	7.83530865936101e-11	1.10406108463267e-09
NCR2	1.12760148665226	-1.50865891946772	0.232241656008611	-6.49607372508481	8.24432672270749e-11	1.15420574117905e-09
NPHS1	20.525325472689	-1.14553067936384	0.17678936167026	-6.47963581372296	9.19442729158134e-11	1.27746990322047e-09
MRGPRX3	23.1381855550188	-1.23137228695864	0.190236687825645	-6.47284338805986	9.61756251641638e-11	1.33120142932607e-09
IFITM5	8.44667713775565	1.63391652356073	0.252494344363569	6.47110147230879	9.72910681233992e-11	1.34568764005925e-09
GPR142	3.6076556007569	-1.05133301116419	0.162568272196133	-6.46702457350224	9.99514007952422e-11	1.37858163524503e-09
ROS1	16.6295570378854	-1.21782554775717	0.188355929212664	-6.46555461698358	1.00927940777752e-10	1.39039533226842e-09
KLHL34	16.2679563835954	-1.28850003880275	0.199287882361303	-6.46552125265069	1.0095021369673e-10	1.39039533226842e-09
CPB1	24197.7822105955	1.76948334974826	0.274009437478586	6.45774600331622	1.0627391124903e-10	1.459604582889e-09
MAGEA12	24.9181119828863	-2.38640609417181	0.369838374593377	-6.4525648448341	1.09972801619507e-10	1.50722891644576e-09
CTSE	21.1097969670972	-1.408424700928	0.2184904735212	-6.44616068714475	1.14719034515561e-10	1.5667846335235e-09
LINC00890	3.39877374306744	-1.05512078338442	0.163701783977464	-6.44538353674676	1.15308443515098e-10	1.57373479054405e-09
ALB	271.352325215354	-1.13623141266192	0.176349872934822	-6.44305206322357	1.17094504481733e-10	1.59588214476358e-09
SPINK5	95.8716958442135	-1.0195421954011	0.158311967655184	-6.44008289772349	1.19408265837998e-10	1.62514982419069e-09
KRT5	16566.0828037574	-1.1784984841916	0.183078579851372	-6.43711834092408	1.21763000085443e-10	1.65489295804583e-09
TMPRSS11E	51.8983867635264	-1.10341208766098	0.171938858246776	-6.41746780752319	1.38559647389283e-10	1.86888181406221e-09
FTHL17	5.39072960252335	-4.5578210612408	0.712593304630475	-6.39610424575111	1.593912057687e-10	2.12203114819038e-09
DACT2	36.161196149698	-1.0335463513625	0.16163562500051	-6.39429798572709	1.61286624300505e-10	2.14580380213007e-09
ACE2	86.4184244519352	-1.15715633422897	0.181005933555757	-6.39291934522425	1.6274811892795e-10	2.16083507902708e-09
COX7B2	5.29633270323729	-3.80274017357921	0.596389020943593	-6.37627461277305	1.8144745372641e-10	2.39124007796962e-09
AKR1B15	129.467682238514	-1.07431981798262	0.168666299217841	-6.36949896312764	1.89646702232631e-10	2.49592939288521e-09
KRT6C	52.1306448229726	-1.54663061689087	0.242915122081683	-6.36695897578084	1.92812718541758e-10	2.53588948262457e-09
KCNC1	63.3896334946738	1.0957723057045	0.172182491509989	6.36401701528945	1.96544352582813e-10	2.57976012550604e-09
OVCH2	19.4835739994874	-1.05514428717332	0.166519651350246	-6.33645505871259	2.3511171762295e-10	3.04911971414926e-09
ADGRF4	49.1417507792063	-1.0997924800265	0.173734746562359	-6.33029662625231	2.44690340036107e-10	3.16284921009635e-09
PAGE5	3.16220167963903	-1.49069389286779	0.236814597155332	-6.2947719894564	3.07852035806401e-10	3.92220351225574e-09
KLHL1	18.4294011295102	3.13939314536363	0.499513881103655	6.28489670482684	3.28071753410407e-10	4.1527424537908e-09
MYT1	220.771762001121	1.12696758837589	0.179549414820343	6.27664305953619	3.45961064952683e-10	4.34541327341596e-09
CBLN2	647.054382603956	1.46767888613934	0.234101059811678	6.26942435595982	3.62385286668739e-10	4.54586523918732e-09
PCDH15	2.96348953104083	-1.3597280650095	0.217105830954977	-6.262973495592	3.777048376562e-10	4.71082536512621e-09
VGLL1	539.98086266252	-1.4754654774125	0.23574557198224	-6.25871979272489	3.88150562595295e-10	4.83493600724184e-09
KLK2	30.7367264396227	-1.15267626252074	0.184380895688959	-6.25160355260037	4.06259591895172e-10	5.04123013587254e-09
VWC2	5.95472094668526	-1.01083266962547	0.161712602851466	-6.25079710425494	4.08363101755838e-10	5.06411704360159e-09
GJB4	14.7154737002278	-1.13117889263294	0.181375889374487	-6.2366552496809	4.47025654652289e-10	5.5120942552204e-09
KIR2DL1	2.88945301900164	-1.16068512493513	0.18628284118851	-6.23076778048798	4.64154703105177e-10	5.70889837475619e-09
SCEL	74.1414409985892	-1.56110503505059	0.250567174895862	-6.23028549409715	4.65585922196206e-10	5.72290016566205e-09
ADGRF2	5.59473942244283	-1.0746125627136	0.172515187767831	-6.22908960432982	4.6915341745159e-10	5.75589101737217e-09
DES	218.184277700015	-1.01383392080516	0.162929285162349	-6.22253955017933	4.89171414620107e-10	5.9827072136016e-09
GPR22	4.42464226226402	1.02494088101397	0.164980062392142	6.21251359802365	5.21436664558729e-10	6.34555303370847e-09
LRP1B	598.471856273782	1.29187921642092	0.207957027136138	6.21224122219828	5.22341579436185e-10	6.35260972526496e-09
GPR33	1.50550339210208	-1.00788825282939	0.162247622418596	-6.21203711835641	5.23020678427805e-10	6.35691302188621e-09
SLC6A14	564.570669886948	-1.24416277332008	0.200424400580464	-6.20764123388553	5.37857650617391e-10	6.51698073382907e-09
GJB3	294.434316709631	-1.15955081243893	0.187124048079476	-6.19669585144098	5.76607693310779e-10	6.93064007261124e-09
KCNS1	58.9679673279741	-1.02351707033651	0.165592902184807	-6.1809235591163	6.3727670503497e-10	7.61304151785053e-09
KLK6	1157.05273941231	-1.37865825380715	0.223598248339216	-6.16578288983562	7.01352607460975e-10	8.32254727396315e-09
SLC22A31	37.4628553727191	-1.10604430942388	0.180009494181226	-6.14436652052567	8.02832686076339e-10	9.38992340914181e-09
PLA2G4E	10.9965417220241	-1.34828748191334	0.219746671335633	-6.13564462077342	8.48145672980942e-10	9.88621579489786e-09
CUX2	115.114773801061	-1.10564132854159	0.180256868137596	-6.13369875980324	8.58590286861549e-10	1.00001719704542e-08
PAH	103.066535027347	1.11382641375259	0.182389750616004	6.10684761611189	1.01618173288841e-09	1.16893795100477e-08
DAW1	1.48403199493887	-1.61444506269143	0.265535383490346	-6.07996208064726	1.20210972551219e-09	1.36276290460617e-08
ARL14	4.95220242338779	-1.32883678327445	0.218958276303903	-6.06890411134813	1.28786006381539e-09	1.45406915581791e-08
CALML3	607.754273179019	-1.1054206153504	0.182252914141375	-6.06531105720987	1.31698512763366e-09	1.48523700718247e-08
PTPRZ1	285.443245861456	-1.13861973282907	0.187763234220995	-6.06412505383739	1.32673898836436e-09	1.49360914714817e-08
RHCG	127.324468457375	-1.19402898395005	0.196957591528301	-6.06236588640694	1.34133643939462e-09	1.50748012487225e-08
GGT2	5.92858997116583	-1.00257714149691	0.165469755209599	-6.05897518991886	1.36991518465659e-09	1.53783011883564e-08
HTR3A	21.5047254439616	-1.16736437003172	0.192691715455892	-6.05819698719187	1.37655759216849e-09	1.54174450322871e-08
ANGPTL7	28.0445183580406	-1.16772799460113	0.192986571826944	-6.05082510947064	1.4410582652278e-09	1.61121525947438e-08
KRT6B	3399.4651903571	-1.25315816391574	0.207179108057814	-6.04867052312073	1.46045987044737e-09	1.62917966369997e-08
MAGEA10	5.32278816328864	-2.34807278529022	0.388282941663359	-6.0473240859651	1.47271327025371e-09	1.64191147483392e-08
EQTN	1.83261534120845	-1.0551274831954	0.174556154488212	-6.04463065933693	1.49752653200716e-09	1.66767285137025e-08
NPY4R	1.52099404684204	-1.42922509043902	0.237960895755329	-6.00613426799567	1.89998866662002e-09	2.06988344928494e-08
CHGB	550.550934243152	1.52570226662584	0.254679359135531	5.99067891408475	2.08966844506834e-09	2.26639734131052e-08
CLDN10	34.2968285119132	-1.02741553424295	0.171686345993517	-5.98425884305178	2.17377392546655e-09	2.34589937047588e-08
PAGE1	1.67285808641426	-3.25905264620304	0.544973634673762	-5.98020241502878	2.22860513089758e-09	2.40109474521843e-08
PAX3	24.0606908488622	-1.00801019919205	0.168761286551837	-5.97299427959996	2.32938070979161e-09	2.49865074600259e-08
PI3	210.107965653949	-1.29783398181721	0.217312774225072	-5.97219370304037	2.34084357623823e-09	2.50956921854086e-08
CNGB1	12.2039643657399	-1.09599522945702	0.183842425424466	-5.96160122956671	2.49778101779189e-09	2.66466333033432e-08
KRT16	3760.22174748845	-1.26522810753287	0.212356155129918	-5.95804772769038	2.55268974490091e-09	2.71950655269609e-08
MYMK	1.09853047472004	1.5593676761469	0.261743120924316	5.95762620480787	2.55928059848141e-09	2.72432353032248e-08
CDH10	3.55807604021668	-1.29936317931252	0.218232593890717	-5.9540289383317	2.61620512444373e-09	2.77735540207107e-08
FAM196A	711.614923826084	1.07629903939543	0.180768169457117	5.95402964265099	2.61619385924057e-09	2.77735540207107e-08
POU4F1	19.1689051595745	-1.6251271320962	0.27366646793504	-5.93834949659216	2.87905779837848e-09	3.03824544338602e-08
SYT1	1868.88590608485	1.01142955089488	0.170412942793749	5.93516862225081	2.93543647233507e-09	3.09273155877718e-08
DSCR4	1.60190935960955	-3.71640778499386	0.62739585373376	-5.92354533884273	3.15073809238761e-09	3.29823381240619e-08
CAPSL	73.3969923026097	1.04387092058425	0.176290052187436	5.92132628944024	3.19355518557694e-09	3.3394779318842e-08
KRT74	1.43483542864803	-1.40239443271591	0.237413736985427	-5.90696414842244	3.48469549036868e-09	3.62267304483389e-08
CD177	223.748446284827	1.12012485687536	0.189782879908283	5.90213857760342	3.58819563121521e-09	3.71832955548622e-08
MGAM2	151.238846934589	-1.12834978920067	0.191248394567499	-5.89991770520421	3.63682924646487e-09	3.76473468182783e-08
SLC25A48	171.851453665079	1.01754206047527	0.173037103329573	5.88048482606193	4.09066508964851e-09	4.17102820113403e-08
CSN2	4.06971134704772	-2.99386307418444	0.509661568349462	-5.87421783416015	4.24844428001723e-09	4.3043148206926e-08
MARCO	379.542272631537	-1.02712296619692	0.17500526176877	-5.86909762492756	4.38173386734887e-09	4.42337844542698e-08
FDCSP	1980.16913446247	-1.39856359562296	0.238401487882973	-5.86642142229199	4.45301148853951e-09	4.48606476969155e-08
ZIC3	5.53755675184373	1.68417036717672	0.287650012763019	5.85492888041075	4.77214184965458e-09	4.76823825713953e-08
WFDC5	7.05950446779723	-1.67554278410702	0.287289795482286	-5.83223912041224	5.46884689874673e-09	5.39321564818292e-08
DCD	390.63251089232	2.0842718688448	0.358102163431252	5.82032749781176	5.87324316787912e-09	5.75660303274973e-08
OPRK1	32.9138354740671	-1.39990466773847	0.240846862117558	-5.81242643325441	6.15737458849883e-09	6.01097547240865e-08
SERTM1	3.58929755599296	-1.16958962748943	0.201675243091575	-5.79937135347026	6.65639803567464e-09	6.44980878578211e-08
C1orf105	7.61435710097783	-1.06181167533784	0.183646861299089	-5.7818122663614	7.39001511676207e-09	7.11129765839477e-08
GLYATL2	1360.18194144341	-1.07578072739436	0.186215690518131	-5.77706811064675	7.60135209414582e-09	7.29311857280245e-08
BMP3	19.6504184993461	-1.0423087403856	0.180705977631046	-5.76798152473801	8.02265983473972e-09	7.67849479971367e-08
HEPACAM	16.2326460601702	-1.01502064045782	0.176108819351313	-5.76359914396448	8.23388471077437e-09	7.84990452621338e-08
FGB	198.331521657955	1.82905841577219	0.317558384825423	5.75975475117029	8.4236236943114e-09	8.01125554655095e-08
IL22RA2	38.9825439388384	-1.04104940633875	0.180759112677983	-5.75931907894096	8.4453924760879e-09	8.028052069682e-08
AC011604.2	1.36011519983335	-2.46735328719365	0.430100923271857	-5.73668447029603	9.65478831570575e-09	9.10242078350956e-08
NPY1R	12069.3097364073	1.15421562168903	0.201486484783672	5.72850145719832	1.01321682918853e-08	9.51576631891429e-08
DNER	85.5057774017856	-1.07856994766696	0.189239844869017	-5.69948653473848	1.20168815367346e-08	1.11412681572078e-07
SLC6A2	37.4897551225133	-1.22540909453373	0.215406976882294	-5.68880874830408	1.27928645479436e-08	1.17824573385961e-07
CASP14	840.790798364691	-1.51601062338909	0.266598192749992	-5.68650000118629	1.29669385151456e-08	1.19203126218253e-07
C7orf33	1.13890163876182	-1.59873825208636	0.282024792231522	-5.66878620647617	1.43812681100944e-08	1.31204440685561e-07
CLRN1	2.50769230402104	1.07697941015874	0.190333277861418	5.65838734171798	1.52801966722522e-08	1.38835966416781e-07
FABP7	733.503772385461	-1.44585914414605	0.256658070842055	-5.63340610876724	1.76684728844666e-08	1.58618573290774e-07
AC020636.2	4.60260276131016	1.03797958668636	0.185148464633211	5.60620142728512	2.06815261542158e-08	1.82813092337401e-07
PRSS41	4.70081401138103	-2.12247492105189	0.378984250307168	-5.60043041190132	2.13820231378984e-08	1.88536501640354e-07
KRT85	4.03495930133744	-1.25677066767669	0.225039173210702	-5.58467510232092	2.34137509793517e-08	2.04926391740754e-07
DLK1	170.192377602178	-1.7149347613496	0.307078746080794	-5.58467423498725	2.34138678242481e-08	2.04926391740754e-07
ROPN1B	291.826576198392	-1.10393418123795	0.197735198203638	-5.58289162105098	2.36552166693897e-08	2.06668553681964e-07
PNPLA5	3.05358312977368	-1.65727319973185	0.297108938719581	-5.5779984502453	2.43301822351891e-08	2.1190244278277e-07
GPR52	1.50830541052446	1.07960913901909	0.193653111624349	5.5749640682941	2.47580962077538e-08	2.15245654930757e-07
SYT13	3678.00021797735	1.08056495669856	0.194617142981692	5.55225988904895	2.8199991763548e-08	2.42900237561385e-07
NPY4R2	0.671695933511806	-1.67082188463175	0.301021429072676	-5.55050811425244	2.84840489485292e-08	2.45113434205339e-07
CST9L	18.4479237756114	1.56097921556153	0.282089264863714	5.53363566073911	3.13660174225038e-08	2.66761290037169e-07
UGT2B7	32.3521807792163	-1.28473326259745	0.232190468287066	-5.5331007860714	3.14618564573625e-08	2.67345612334036e-07
FAM9C	2.51407561686008	-1.04929987784777	0.18995421255762	-5.52396213655691	3.31438919136587e-08	2.79690942815434e-07
IGFBP1	7.71524311719339	-1.04675265727687	0.189564352205734	-5.52188555019478	3.35380930466244e-08	2.82773291847811e-07
KRT9	21.9709057303233	-1.17818763344264	0.21390352020337	-5.50803293149392	3.62865536052759e-08	3.03979598654742e-07
C1orf94	4.65155052055719	-1.8005478812422	0.328164250755493	-5.48672768925017	4.09447568884301e-08	3.39653789740016e-07
MUC13	45.7725709304776	1.16886283088062	0.213850195870699	5.46580201211205	4.60818463891215e-08	3.78890873297851e-07
MMP12	468.258209403717	-1.00630527806556	0.184697380025972	-5.44840039379041	5.08248411356571e-08	4.13366914338444e-07
LHX5	3.19608405233654	-1.35730415840421	0.249868970897435	-5.43206366732645	5.5706038920063e-08	4.49697986226233e-07
OR4C6	0.743422311182037	-1.57282144071048	0.289988576491887	-5.42373585793467	5.83661130131915e-08	4.69813555490039e-07
MYOC	10.3734633962287	-1.04650565558951	0.192952045782271	-5.42365669846486	5.8391979365271e-08	4.69828260483679e-07
IL19	23.7784776842935	1.04456597884353	0.193024300648552	5.41157758548451	6.24719164356361e-08	5.00389809351669e-07
SLC32A1	0.930184630881933	-1.32199245169979	0.244311065134585	-5.41110346750581	6.26375656712582e-08	5.01511095239275e-07
MYOG	5.24909132310478	1.15788983556048	0.213998578258382	5.41073611322054	6.27662059037586e-08	5.01954250182666e-07
MAGEC2	22.1409530542021	-2.12881553137322	0.393692340323472	-5.40730746659716	6.39792588734143e-08	5.10580087963254e-07
ETV3L	19.2085084972545	-1.09878991282376	0.204308005573483	-5.37810503185866	7.52739014575343e-08	5.93925365396064e-07
ACOD1	3.81958988485698	-1.0687862581579	0.199804679367144	-5.34915529277463	8.83656950925948e-08	6.88055436211025e-07
MYPN	15.2375276384501	-1.19227469074603	0.222934904541389	-5.34808442490745	8.88900024208928e-08	6.91036677531395e-07
VWC2L	3.31000583101786	1.16702961025	0.218301638490548	5.34594984407563	8.99441143307954e-08	6.98120639587397e-07
FGL1	21.8532128039706	1.04095449484667	0.194855728559014	5.34218060995523	9.1835085935673e-08	7.10821750307641e-07
UGT2B28	72.1735733546847	-1.44992338649934	0.271422113250179	-5.34195010545398	9.19519671917087e-08	7.11255837899584e-07
WIF1	179.218290213648	-1.23256909541574	0.231651307314063	-5.32079490380201	1.03314825000399e-07	7.89052340683003e-07
GABBR2	118.137781249726	-1.26077030287444	0.237244891757274	-5.3142147488863	1.0711823454312e-07	8.16021776776234e-07
LRRC53	2.18450480303437	1.74976911627216	0.329328058287822	5.31314922077767	1.07746735913005e-07	8.20335881061068e-07
VSTM2A	1246.55482078114	1.66672702689951	0.315349004982723	5.28534100493142	1.25470808483253e-07	9.42067414904609e-07
CLC	1.45602801057314	-1.33843106110428	0.25425068695452	-5.2642180720782	1.40787260337439e-07	1.0478089169973e-06
SCGB2A1	859.135920402996	1.02878902293866	0.195627816866911	5.25890969605087	1.44912026118687e-07	1.07523182933319e-06
GABRA3	46.1349073185199	-1.35137171561665	0.257592606632953	-5.24615878258587	1.5530306998685e-07	1.14840832380742e-06
MAPK4	178.875238448202	-1.05680260063424	0.202040263447657	-5.23065344798477	1.68911900342197e-07	1.24105796251425e-06
ISL2	14.401378202647	-1.03697651670423	0.198875699843186	-5.21419418019339	1.84618001089531e-07	1.34583148574927e-06
OR8G5	2.14156456933443	-1.71183049310489	0.328323129779456	-5.21385896343879	1.84952107699431e-07	1.34776435230339e-06
NAA11	3.2483127151694	-2.04738161867238	0.393569788302931	-5.20208023969692	1.97070100496356e-07	1.42861203416201e-06
DSCR8	19.6008523496895	-1.52739856528207	0.294426342588551	-5.18771028384694	2.12895465321645e-07	1.53140558492685e-06
SLC5A12	15.2676374801098	-1.0691057436379	0.206588588436528	-5.17504742991345	2.27853091395628e-07	1.63119443891434e-06
LCE1C	1.59279321465739	-1.41022606373342	0.273004228883093	-5.16558322009478	2.39690352246027e-07	1.70780468257249e-06
KRTDAP	30.409904673621	-1.08440970598931	0.209976065351391	-5.16444435785845	2.41154197338151e-07	1.7176084667554e-06
POTEC	31.8928046190148	1.69751199694197	0.328991340839464	5.15974673561483	2.47284131721531e-07	1.75551074114261e-06
INSL6	4.60774700928865	-1.12202208267145	0.217484874403425	-5.15908099700831	2.48164940954022e-07	1.76112403994386e-06
HIST1H3I	2.11862281672528	1.1138304935081	0.216267538479711	5.15024354250278	2.60148429415662e-07	1.83663493792724e-06
A2ML1	631.65458703038	-1.05623028180485	0.206687393027802	-5.11027918215977	3.21683096529521e-07	2.23338345952858e-06
KLK7	699.651743979066	-1.09151381936439	0.214023403367617	-5.09997412521076	3.39699916467019e-07	2.34348576330089e-06
TCHHL1	2.86465518304932	-2.01231662830805	0.395498980438965	-5.08804504647415	3.61773449923104e-07	2.48174808890739e-06
CHGA	327.674652874103	-1.37046251947843	0.269438087891197	-5.08637264391455	3.64976605489613e-07	2.50108793046599e-06
APOA2	4.84949178654015	1.4311509022411	0.281749802981181	5.07950985980526	3.78409886227591e-07	2.58256549966724e-06
IAPP	1.20586871359662	2.73740556583299	0.539104137638093	5.07769348205345	3.82044378483134e-07	2.60435135440334e-06
FGG	105.036422644566	1.56112291428916	0.307669738666024	5.07402164755553	3.89494717286297e-07	2.64683058228212e-06
DRGX	1.88629541185906	-1.19730755275689	0.236421132102242	-5.06430005689638	4.0990359187011e-07	2.76714502545952e-06
OCA2	54.4909704984664	-1.12584611380315	0.222315802853165	-5.0641749230339	4.10172899035828e-07	2.76714502545952e-06
SLCO1A2	23.8376712317572	-1.03963403024448	0.205519679365285	-5.05856195112422	4.22430014524325e-07	2.84296563493919e-06
PLG	2.38654736177418	1.19300253399012	0.238456304919608	5.00302365413371	5.64380126443435e-07	3.69894204936636e-06
GCM2	1.32960509490852	1.1630902785757	0.232642039489609	4.99948453481317	5.74837824832453e-07	3.7606795323251e-06
PNMA6E	2.34871525196195	-2.35394467151347	0.471278070638933	-4.99481053366671	5.88935568590927e-07	3.84184137267726e-06
TBX10	14.5914078050534	-1.31035115604392	0.263284165021914	-4.97694631933089	6.45952262800525e-07	4.18722753703929e-06
CSAG2	5.63993701185732	-1.60964755229962	0.324306721332583	-4.96334934313278	6.92877914921613e-07	4.45301084157448e-06
KRT77	10.8916660403181	-1.39262298230124	0.281003811738427	-4.95588644753889	7.20012595080049e-07	4.61374628139163e-06
RAET1L	42.066092262433	-1.08414847584771	0.219230880006891	-4.94523616296041	7.60516091430165e-07	4.84627534754195e-06
PRB4	1.30507981879569	1.94779404483374	0.394485277862414	4.93755826678298	7.91067753236211e-07	5.0180552318236e-06
LALBA	27.4746466677158	-2.50963009770157	0.509899004917551	-4.92181799434453	8.57439386724195e-07	5.39877428290518e-06
AWAT2	7.74362215288195	-1.00557912891592	0.204448211578325	-4.91850293603901	8.72086093877326e-07	5.48216488219314e-06
CDC20B	311.827685806498	1.23538081228793	0.251446550997115	4.91309507881102	8.96497742725802e-07	5.62296273550484e-06
ONECUT1	1.91112072340015	1.20777760800347	0.248474461040585	4.86077161791768	1.1692908835487e-06	7.14367647017063e-06
CCKBR	31.0343244420189	-1.2458535920947	0.257336096038926	-4.84134799303961	1.28961305054708e-06	7.78147497989877e-06
KRT75	55.1027407255199	-1.0636992690552	0.220419817213357	-4.82578781936644	1.39450912877682e-06	8.3525241841294e-06
CGA	376.259956434806	1.3655311360672	0.285244604935582	4.78722861866428	1.69100168121056e-06	9.90972619417667e-06
ADGRG4	1.97576071894059	-1.00198033207394	0.209313058637539	-4.78699388655457	1.69297989005132e-06	9.91684430220161e-06
SSTR5	3.8757122727018	1.26540118872834	0.265539563272755	4.76539606050549	1.88483041464978e-06	1.09471398585187e-05
LRRTM1	2.51446911778332	-1.01543526890698	0.21313059476971	-4.76438059023939	1.89434657633121e-06	1.09926097054089e-05
RLBP1	9.81147727215917	-1.18836793209527	0.249502876533522	-4.76294281094436	1.90789925806857e-06	1.10548423064608e-05
TLX1	93.7467646467127	-1.12374822139023	0.236920016240596	-4.74315441650589	2.10415753298541e-06	1.2073885738305e-05
MAGEA6	64.0681775933613	-2.33225930335852	0.492240068227274	-4.73805253553979	2.15781878216395e-06	1.23564050039884e-05
ERVV-1	9.97220108587024	-1.06723201598551	0.22617498820449	-4.71861201124768	2.37459210596734e-06	1.34324249259119e-05
NKX1-2	83.3171462995931	-1.26186935462918	0.268232634115164	-4.70438415814612	2.54633394701387e-06	1.43210217727882e-05
CTAG2	5.19407279273556	-2.28551373243384	0.488647835652734	-4.67722061918245	2.90789354994604e-06	1.61408325873745e-05
GHRH	26.9930285852427	1.22659727074598	0.262973729515105	4.66433385953682	3.09618360656661e-06	1.70889049440095e-05
CSAG3	12.1103608743864	-1.44516485047561	0.309869219423673	-4.66378962442118	3.10438750588053e-06	1.7129347660906e-05
VRTN	4.91262087742652	-1.45280719889841	0.312155223152606	-4.6541178591401	3.25370662704136e-06	1.78374312254969e-05
PTH2	0.725715249066605	1.65144052147011	0.355686775030813	4.64296295898841	3.43447942124615e-06	1.8718200169781e-05
LRRTM3	2.79541566163656	-1.36630606088479	0.294434622393084	-4.64043953044594	3.47668903222317e-06	1.89234231898219e-05
ODAM	32.4640696992907	-1.06381967515421	0.229479425641553	-4.63579544083353	3.55567467454354e-06	1.93087262682075e-05
LIN28B	5.84950312792547	-2.0251393146598	0.436940799980669	-4.63481394905076	3.57258650802167e-06	1.93897891454528e-05
GSTA1	128.609923805404	-1.00919063335063	0.218199351877583	-4.62508538484029	3.74444117469881e-06	2.02326121974878e-05
PGLYRP3	5.19854493097912	-1.55827159332696	0.336998282419141	-4.62397488242644	3.76455471655514e-06	2.03300517768316e-05
PRSS33	34.4248114084125	-1.38818385548337	0.300507504452624	-4.6194648550024	3.84731037754473e-06	2.07197117714892e-05
SLC22A24	2.40409522614327	1.35832245870393	0.294466158953197	4.61283043026965	3.97222355102422e-06	2.13395099178718e-05
ADCY8	7.42812963638219	-1.03280818148011	0.224058114846596	-4.60955490135778	4.03531963575929e-06	2.16368414159889e-05
PF4V1	1.4874121865039	-1.08188080807242	0.235563837638208	-4.59272874359449	4.37487560284282e-06	2.33104058838495e-05
CACNG3	0.540437943816261	-1.10342374253387	0.240362878908672	-4.59065787339452	4.41851096934188e-06	2.34765683694168e-05
PRLHR	1.40360259458845	-1.20366357486942	0.262780396077089	-4.5804922773475	4.63882746617947e-06	2.45295573590399e-05
LCN8	2.68720767197743	-1.2882740122181	0.281381707829377	-4.57838578831597	4.68577893854729e-06	2.47711289085659e-05
CCDC140	1.81466351107139	-1.1107020073256	0.243052967374328	-4.56979406309817	4.88203705469857e-06	2.56974231610635e-05
CHRNB3	0.696888125541093	-1.20213271476939	0.263586193782032	-4.56068164087333	5.09878347320448e-06	2.67303176502973e-05
ASCL1	180.537161179086	1.29887440762474	0.285328284689729	4.5522104793682	5.30851862910275e-06	2.76739632134393e-05
TLX3	11.3946769729481	-2.025108181459	0.447637812986038	-4.52398819471974	6.06851106813856e-06	3.12689112353546e-05
C14orf105	1.80319128232612	1.11088223119461	0.246943157909963	4.4985341590215	6.84236036683563e-06	3.47975776761477e-05
WFDC12	3.42464701529	-1.14298072954374	0.254274935989556	-4.4950585675919	6.95508013076988e-06	3.53156887700095e-05
RLN3	1.16114485439598	-1.2201415393754	0.271462357894814	-4.49469881878864	6.96684835239298e-06	3.53662556361476e-05
APOC3	2.98201049423328	1.77233010258668	0.399315594695319	4.43841945100838	9.06218857350344e-06	4.46349328328002e-05
MAGEA11	6.79567438925115	-1.14370153760354	0.25808588045337	-4.43147659063889	9.35899749610367e-06	4.59347682229659e-05
NKX2-1	2.88304668365872	-1.93926248359809	0.439107146583913	-4.41637650100851	1.003692019684e-05	4.89669416692563e-05
SLCO1B3	1.4903939867621	-1.9194010490338	0.43742273426421	-4.38797734704492	1.14409688658524e-05	5.5047340106898e-05
DMRTA2	7.82609639086044	-1.0015753945262	0.228899454719532	-4.37561284605687	1.21091775635723e-05	5.78918215025581e-05
MRGPRX4	0.7780333396924	-1.14311862340068	0.261282039070164	-4.37503713408218	1.21411808079424e-05	5.80164395380013e-05
FOXG1	7.49264572363062	-1.17109274845758	0.268967772606177	-4.35402627277691	1.33659677533122e-05	6.30824616688563e-05
KCNC2	376.78959355266	1.35836792017283	0.313363875962916	4.33479422603767	1.45896531807608e-05	6.8030171569008e-05
SEMG2	0.998232572201574	-1.84470010739214	0.42600357456759	-4.33024560712802	1.48943123767943e-05	6.92422552550115e-05
VCX3B	1.88244742523752	-1.03255407010552	0.239102119575914	-4.31846472936719	1.57118324340939e-05	7.26453875306201e-05
ROPN1	200.985579493782	-1.08030231970281	0.253067017886024	-4.26883885828754	1.96493151059401e-05	8.8874384269959e-05
SLC30A8	1297.53545584857	1.0475802817747	0.24671805485602	4.24606250396248	2.17559963148657e-05	9.76123030251916e-05
SST	2.14122662296178	-1.53686548832701	0.363196767610621	-4.23149550156423	2.32142638060027e-05	0.000103608031930696
OLFM3	12.7760699138152	-1.48640048789032	0.352620541987958	-4.21529749659643	2.49449138319427e-05	0.000110499409775949
SELENOV	3.10507384567272	-1.00826470174306	0.241115813358052	-4.18166145015886	2.89386650342942e-05	0.000125991817649866
UGT2A1	1.0745421436552	1.74382770285287	0.419654658999892	4.15538744883402	3.24736773288852e-05	0.000139763389058739
FGF21	2.41802870083481	-1.63619062113211	0.396931516872084	-4.12209802342149	3.75437370774601e-05	0.000159062388346386
CSMD3	32.0962720232976	1.1744994040123	0.285952183208586	4.10732798341873	4.00262665346238e-05	0.000168267015089845
APOH	1.75217718628984	1.8300854169659	0.446112629683	4.10229456688175	4.09073013293799e-05	0.000171417730956561
KCNJ3	3116.60212078438	1.02071570225612	0.249089897476638	4.09778041019047	4.17130705024048e-05	0.000174494916502354
MAGEC1	9.85971779980975	-1.04661422235124	0.257084481850313	-4.07109061899982	4.67935403430032e-05	0.000192939441448028
CRCT1	3.55138330813157	-2.02795308190734	0.498680316635552	-4.06663951685387	4.76959353204314e-05	0.000196246181032108
SERPINB4	14.4370026074085	-1.42018113998396	0.350167197687006	-4.05572294996453	4.99794730676557e-05	0.000204608048101019
TRPC5	1.75583508681975	1.03452495272136	0.256397525132258	4.03484765380525	5.46377366280727e-05	0.000221975292642666
IFNK	1.25443550678477	1.62932844436771	0.418408685608214	3.89410760438507	9.85608945467482e-05	0.000375785041557091
PPP1R2P9	0.484913471278424	-1.07621491115996	0.276540267866446	-3.89171139329231	9.95396082748322e-05	0.000379146775311503
TPTE	1.16122324597199	-2.41418544974225	0.621678805428309	-3.88333240358577	0.00010303455908758	0.000390935240304343
C11orf86	13.2306410130229	-1.17735034243613	0.304941684838444	-3.86090325125566	0.000112968631817465	0.000424425017347276
FSTL5	5.15495371511012	-1.01467234444223	0.263020742005702	-3.85776550056356	0.000114428352226645	0.00042933148702583
TMPRSS15	2.49426990859774	-1.10216468356836	0.286027000531326	-3.85335888402484	0.000116508424012558	0.00043671665494849
CDH16	2.23415062076	-1.05716396336328	0.274668931713964	-3.84886618507038	0.000118665805703208	0.000443951858090255
PRDM13	7.05875093287537	-1.46143338579226	0.380315362848987	-3.84268827544722	0.000121693994152663	0.000453371601547777
RETNLB	0.749749356198504	-1.189347983257	0.309995972689022	-3.83665624085418	0.000124720859672441	0.000463235363253172
DWORF	0.837208136050438	-1.18158285275177	0.309741074248727	-3.814743832789	0.000136324273849258	0.000501661006987365
SPINK6	2.93835956543417	-1.01905134396136	0.26909884694171	-3.78690342059361	0.00015253635385237	0.000554739579399091
NR1H4	1.4893362873368	-1.52333041109666	0.402552078842723	-3.78418219942127	0.00015421482205963	0.00055959422249042
HMX3	6.97209106968398	1.2087127239333	0.321983579129252	3.753957662071	0.000174064276679316	0.000624204077691845
TMIGD1	0.741975237177337	-1.48361445500831	0.395238357708466	-3.75372082712338	0.000174228902129517	0.000624679813468958
XIRP2	2.91154029952027	-1.04272291864348	0.278253997465179	-3.74737803640705	0.000178692674168685	0.000638694785884872
AC091980.2	1.09808651959185	-1.5238848021819	0.407021423286976	-3.74399163040483	0.000181119688664601	0.00064606738369428
DPPA2	1.03351268203928	-2.30096814553151	0.620413313591725	-3.70876655146332	0.000208271336363368	0.000731832973370311
VCX	5.75922578614005	-1.07746038611716	0.293096423333704	-3.67612942478804	0.000236799419992175	0.00081998721905157
PSAPL1	10.851415485324	-1.52262703814543	0.416633539488279	-3.65459545099408	0.000257587819837502	0.000883674978217331
C11orf97	1.26045034959143	1.16350886174936	0.318558100211233	3.65242277932296	0.000259777727813595	0.000890250028474293
CST5	148.677107259452	1.05261279787195	0.288737303120375	3.64557258967372	0.000266797089542806	0.000911906666321195
MUC7	34.8960506645574	-1.06797594020749	0.294943945910552	-3.62094545426396	0.000293528399986356	0.00099354330608475
HIST2H3C	0.981463295295144	1.10106948095016	0.30481209224422	3.61228937094781	0.000303505607391407	0.00102376831046905
CT45A1	1.7665318796018	-3.27055137681654	0.90944124678256	-3.59622063369916	0.000322873980051662	0.00108163336752308
FTMT	1.83244754132459	-1.29671281844035	0.361067570722318	-3.59133005449996	0.000328994676757561	0.00110081697698164
VAX1	9.01137216878357	-1.30471139783293	0.364014768235087	-3.58422655256207	0.000338078545753331	0.00112575961708323
C10orf71	0.825947319969595	-1.30034663802132	0.37155873986513	-3.49970677178345	0.000465770211159052	0.00149303149202764
PMP2	5.1777841421088	-1.04214728496352	0.297790798616567	-3.4995953192811	0.000465964974215426	0.00149341086521257
TRIML1	1.06509525638582	-1.21568547228432	0.347641096646468	-3.49695557864555	0.000470600187893756	0.00150653727636291
OR8A1	0.980816645030169	-1.96123622020884	0.561773078447184	-3.49115380471766	0.000480939302863338	0.00153563189971699
ALPI	0.46507355564218	1.23638577618582	0.354287522627496	3.48978074930903	0.000483416982224764	0.00154295140715329
VPREB1	0.394216982948177	-1.35405705827819	0.390141052694926	-3.47068591968201	0.000519130822640431	0.00164066830492959
FGA	21.4341242519668	1.25367958230896	0.362703893129336	3.45648228777603	0.000547275173014722	0.00171850031834829
LBX1	2.82918542736258	-1.19380222849171	0.346540157353085	-3.44491743066695	0.000571233858045507	0.00178427273799607
POTED	1.19792048021485	1.04588493293437	0.303903751363738	3.44150056799585	0.000578497256914314	0.0018049409944338
DDI1	0.714368127834507	1.22229970015008	0.356252208593153	3.43099543151457	0.000601370728449791	0.00186677088894897
LY6L	1.23022930869169	-1.84652328150072	0.543866005558945	-3.39518054562539	0.000685833577786994	0.00209501898159878
PRR27	10.565848759413	-1.55971153497886	0.459940082546934	-3.39111896128276	0.000696078801909844	0.00212266564277204
MSGN1	0.52129598828084	-1.08107500990853	0.320182587616271	-3.37643285962872	0.000734322917554068	0.00222920271834059
KPRP	1.90228639694349	-1.67054312959409	0.494845015824437	-3.37589159468622	0.000735769034460415	0.00223156354249209
TRIM43	3.60515747492129	-1.36768237772162	0.408061437511784	-3.35165799067235	0.00080329189030718	0.0024067969805555
TERB2	1.55178120132245	-1.46295788700267	0.437384291773344	-3.34478835778764	0.000823453805910914	0.00246116855524131
NDST4	17.1154079180503	1.00417483608299	0.305696569721735	3.28487440011856	0.00102027842618271	0.00297839007637266
UBE2U	1.51626806080843	-1.19408664997057	0.369320527885233	-3.2331986981824	0.00122412388361338	0.00349719005720507
TAS2R40	0.69361819713221	-1.05711400268155	0.328541912578597	-3.21759252688546	0.00129271323878516	0.00366900777502428
AC010547.4	0.530399284525086	-1.30546026930615	0.406653215065574	-3.21025439106793	0.00132617548058147	0.00375525551905017
SPZ1	0.505644691592241	-1.3610711513703	0.430445979934125	-3.1620022367931	0.00156688360766921	0.00434679534823095
C8orf22	1.4409504705564	-1.54295737880787	0.494013482888997	-3.12331025822339	0.00178829127854308	0.00488542979421946
ISX	3.89515877196137	-1.03121374757445	0.333964195184385	-3.08779732212044	0.00201645945329837	0.00543207216475029
VSTM2B	0.728656465983974	-1.2665274009442	0.411633191713934	-3.07683497453328	0.00209211089713068	0.00561497052643808
TRIM43B	0.405658908997161	-1.42322821576958	0.469519791191183	-3.03124222337638	0.00243549780889064	0.00642445199043295
GNAT3	6.73818996753363	1.49847894710377	0.496698548443846	3.01687804765788	0.00255392536172119	0.00669985466704415
GC	1.14540968530204	1.45845024960211	0.485581424181765	3.00351326671875	0.00266881912821057	0.0069545868055663
MAGEA3	76.5067820949585	-1.48118508658952	0.502001321363923	-2.95056013511117	0.00317198290477562	0.00809522510981126
ADAM7	0.573166489432133	-1.27190811652566	0.434680902023286	-2.92607315068452	0.00343270211722227	0.00867115550975727
SSX5	0.447831394301634	-1.03709280979435	0.358565104813889	-2.89234171387829	0.00382381804942345	0.00953466444985098
STATH	0.663314003742037	-1.86655930998628	0.650191342810174	-2.87078462459817	0.00409454396182061	0.0101270269792232
MAGEA9B	3.43539225925028	-1.82086745683022	0.646245591056816	-2.81760909788573	0.00483826744319248	0.0117669361510395
AMELX	0.946757080449093	-1.43472498859111	0.514608560459093	-2.78799285288058	0.00530357138484329	0.0127306557535467
BPIFB3	0.508358066330577	-1.79775119634254	0.653212385943008	-2.75216948580548	0.00592018725872335	0.0140451735596612
GAGE1	0.697727005430979	-1.88524486562452	0.711062695644737	-2.65130610447104	0.00801811361417909	0.0182513408427109
SERPINB3	16.0969589053198	-1.03927672293705	0.405064292478258	-2.5657080671776	0.0102965446736454	0.0227436334879889
MAGEB1	6.2659196660698	-1.02681168097294	0.403101225018561	-2.54727998141325	0.01085662897186	0.0238112396617699
DEFB126	1.53326734703049	-1.33527336941678	0.529308009694213	-2.52267742970332	0.0116465179588456	0.0252910607764086
NEUROD4	0.736475678779576	1.5209254716134	0.60551963346293	2.51176904523363	0.0120127677834612	0.0259709661017662
PRB1	1.14800901279165	1.31870414167505	0.529238731892134	2.49169998756595	0.0127133372919888	0.0272842219500223
TGIF2LX	0.846237734423643	-1.56268723388484	0.632562877938594	-2.47040616575122	0.0134959720454768	0.0287796265855753
DMRTB1	0.409701265924183	-1.19902981935776	0.487464601558925	-2.45972695355361	0.0139042754530794	0.0295407282807895
POU3F4	0.695946133833518	-1.13759073546354	0.464059174543029	-2.45139154200272	0.0142305064691898	0.0301551575879697
GABRG2	6.92359238336946	-1.02880766293183	0.421696743662063	-2.43968605021122	0.014700030966631	0.0310155894647345
OTOP1	1.09064557580674	-1.25234140063032	0.518735665081937	-2.414218811102	0.015768989268966	0.0329755110499328
LCE1A	1.01396862417176	-3.25783152303065	1.35361473849543	-2.40676422203544	0.0160945568993214	0.0335701195347212
MAGEA9	0.577328566130343	-2.18875671274756	0.914089201642819	-2.39446731108286	0.0166445270442228	0.0345549858245475
SEMG1	0.375379508446255	-1.52703272885568	0.639057734675066	-2.3895066846067	0.0168710168433665	0.0349657638586166
SP8	1.7966288966683	-1.07413307553386	0.45053120628714	-2.38414800250102	0.0171187160741833	0.0353740946240048
AL035425.2	0.437119949034954	1.51954850181739	0.642584278616783	2.36474584328199	0.0180424480282049	0.037032304585511
HTN1	2.64325009954315	-1.33337039049736	0.583022173273205	-2.28699773631516	0.0221959552231405	0.0443329329464546
